# Supplementary material for: Ethyl 2-(5-meth­oxy-2-methyl-1H-indol-3-yl)acetate
Source: Acta Crystallogr Sect E Struct Rep Online. 2013 Jul 13;69(Pt 8):o1242. doi: 10.1107/S1600536813018618 (PMC3793745; doi:10.1107/S1600536813018618)
Supplement: Supplementary file 1 [file e-69-o1242-sup1.cif]

##############################################################################
#                                                                            #
# This CIF contains the data in a paper accepted for publication in          #
# Acta Crystallographica Section E. It conforms to the requirements of       #
# Notes for Authors for Acta Crystallographica Section E, and has been       #
# peer reviewed under the auspices of the IUCr Commission on Journals.       #
#                                                                            #
# Full details of the Crystallographic Information File format               #
# are given in the paper "The Crystallographic Information File (CIF):       #
# a New Standard Archive File for Crystallography" by S. R. Hall, F. H.      #
# Allen and I. D. Brown [Acta Cryst. (1991), A47, 655-685].                  #
#                                                                            #
# The current version of the core CIF dictionary is obtainable from          #
# ftp://ftp.iucr.org/pub/cif_core.dic.                                       #
#                                                                            #
# Software is freely available for graphical display of the structure(s)     #
# in this CIF. For information consult the CIF software page                 #
# http://www.iucr.org/resources/cif/software.                                #
#                                                                            #
# This file may be used for bona fide research purposes within the           #
# scientific community so long as proper attribution is given to the journal # 
# article from which it was obtained.                                        #
#                                                                            #
##############################################################################
data_global
_audit_creation_method     'PLATON <TABLE ACC> option'
_journal_date_recd_electronic     2013-07-01
_journal_date_accepted     2013-07-04
_journal_name_full     'Acta Crystallographica, Section E'
_journal_year     2013
_journal_volume     69
_journal_issue      8
_journal_page_first     o1242
_journal_page_last     o1242
_journal_paper_category     QO
_journal_paper_doi     10.1107/S1600536813018618
_journal_coeditor_code     SU2618
_publ_contact_author_name
;
Antar A. Abdelhamid
;
_publ_contact_author_address
;
Chemistry Department,
Faculty of Science,
Sohag University,
82524 Sohag,
Egypt
;
_publ_contact_author_email     'shaabankamel@yahoo.com'
_publ_contact_author_fax     ?
_publ_contact_author_phone     ?
_publ_section_title
;
Ethyl 2-(5-methoxy-2-methyl-1<i>H</i>-indol-3-yl)acetate
;
loop_
    _publ_author_name
    _publ_author_address
    'Mohamed, Shaaban K.'
;
Chemistry and Environmental Division,
Manchester Metropolitan University,
Manchester M1 5GD,
England
Chemistry Department,
Faculty of Science,
Mini University,
61519 El-Minia,
Egypt
;
    'Joel T. Mague'
;
Department of Chemistry,
Tulane University,
New Orleans,
LA 70118,
USA
;
    'Akkurt, Mehmet'
;
Department of Physics,
Faculty of Sciences,
Erciyes University,
38039 Kayseri,
Turkey
;
    'Alaa A. Hassan'
;
Chemistry Department,
Faculty of Science,
Mini University,
61519 El-Minia,
Egypt
;
    'Mustafa R. Albayati'
;
Kirkuk University,
College of Science,
Department of Chemistry,
Kirkuk,
Iraq
;
data_I
_chemical_name_systematic
;
Ethyl 2-(5-methoxy-2-methyl-1<i>H</i>-indol-3-yl)acetate
;
_chemical_name_common     ?
_chemical_formula_moiety     'C14 H17 N O3'
_chemical_formula_sum     'C14 H17 N O3'
_chemical_formula_structural     ?
_chemical_formula_iupac     'C14 H17 N O3'
_chemical_formula_weight     247.29
_chemical_melting_point     ?
_symmetry_cell_setting     monoclinic
_symmetry_space_group_name_H-M     'P 21/c'
_symmetry_space_group_name_Hall     '-P 2ybc'
loop_
    _symmetry_equiv_pos_site_id
    _symmetry_equiv_pos_as_xyz
    1 x,y,z
    2 -x,1/2+y,1/2-z
    3 -x,-y,-z
    4 x,1/2-y,1/2+z
_cell_length_a     7.8117(5)
_cell_length_b     17.1953(12)
_cell_length_c     9.9003(7)
_cell_angle_alpha     90
_cell_angle_beta     106.7560(10)
_cell_angle_gamma     90
_cell_volume     1273.39(15)
_cell_formula_units_Z     4
_cell_measurement_reflns_used     9989
_cell_measurement_theta_min     2.3689
_cell_measurement_theta_max     29.0977
_cell_measurement_temperature     150(2)
_exptl_crystal_description     plate
_exptl_crystal_colour     colourless
_exptl_crystal_size_max     0.230
_exptl_crystal_size_mid     0.210
_exptl_crystal_size_min     0.060
_exptl_crystal_size_rad     ?
_exptl_crystal_density_diffrn     1.290
_exptl_crystal_density_meas     ?
_exptl_crystal_density_method     'Not Measured'
_exptl_crystal_F_000     528
_exptl_absorpt_coefficient_mu     0.091
_exptl_absorpt_correction_type     multi-scan
_exptl_absorpt_process_details     '(SADABS; Bruker, 2013)'
_exptl_absorpt_correction_T_min     0.84
_exptl_absorpt_correction_T_max     1.00
_exptl_special_details
;
Spectroscopic data for the title compound: IR (KBr cm^-1^): (C=O ester 1728),
(NH 3317), (C---H aliphatic, 2833--2924), (C---H, Ar, 2975--3002).
^1^<i>H</i>-NMR: (DMSO-D~6~) \d at 1.3(t, 3H, CH~3~ of ethyl group), 4.0(q,
2H, --CH~2~ aliphatic in ethyl group), 2.3(s, 3H, CH3), 3.4(s, --CH~2~),
3.7(s, 3H, --OCH~3~), 10.8(s, 1H, --NH), 6.8(s, 1H, Ar), 6.6(d, 1H, Ar),
7.2(d, 1H, Ar). ^13^C-NMR: 171 (C=O ester), 11(CH~3~ in indole), 14(CH~3~ of
ethyl group), 29(--CH~2~), 55 (--OCH~3~), 59(--CH~2~ of ethyl group). 99, 103,
109, 110, 128, 129, 133,152 (8 C, aromatics). There are two signals at 29 and
59 p.p.m. oriented downward in the DEPT spectrum confirming the existence of
two --CH~2~ groups.
;
_diffrn_ambient_temperature     150(2)
_diffrn_radiation_type     MoK\a
_diffrn_radiation_wavelength     0.71073
_diffrn_radiation_monochromator     graphite
_diffrn_measurement_device_type     'Bruker SMART APEX CCD'
_diffrn_measurement_method     '\f and \w scans'
_diffrn_detector_area_resol_mean     8.3660
_diffrn_reflns_number     22947
_diffrn_reflns_av_R_equivalents     0.0428
_diffrn_reflns_av_sigmaI/netI     0.0255
_diffrn_reflns_theta_min     2.37
_diffrn_reflns_theta_max     29.12
_diffrn_reflns_theta_full     28.50
_diffrn_measured_fraction_theta_max     0.985
_diffrn_measured_fraction_theta_full     0.998
_diffrn_reflns_limit_h_min     -10
_diffrn_reflns_limit_h_max     10
_diffrn_reflns_limit_k_min     -23
_diffrn_reflns_limit_k_max     23
_diffrn_reflns_limit_l_min     -13
_diffrn_reflns_limit_l_max     13
_diffrn_reflns_reduction_process
;
;
_refine_special_details
;
Refinement on <i>F</i>^2^ for ALL reflections except those flagged by the user
for potential systematic errors. Weighted <i>R</i>-factors <i>wR</i> and all
goodnesses of fit <i>S</i> are based on <i>F</i>^2^, conventional
<i>R</i>-factors <i>R</i> are based on <i>F</i>, with <i>F</i> set to zero for
negative <i>F</i>^2^. The observed criterion of <i>F</i>^2^ > \s(<i>F</i>^2^)
is used only for calculating -<i>R</i>-factor-obs <i>etc</i>. and is not
relevant to the choice of reflections for refinement. <i>R</i>-factors based
on <i>F</i>^2^ are statistically about twice as large as those based on
<i>F</i>, and <i>R</i>-factors based on ALL data will be even larger.
;
_reflns_number_total     3374
_reflns_number_gt     2889
_reflns_threshold_expression     I>2\s(I)
_refine_ls_structure_factor_coef     Fsqd
_refine_ls_matrix_type     full
_refine_ls_R_factor_all     0.0519
_refine_ls_R_factor_gt     0.0441
_refine_ls_wR_factor_gt     0.1110
_refine_ls_wR_factor_ref     0.1168
_refine_ls_goodness_of_fit_ref     1.075
_refine_ls_restrained_S_all     1.075
_refine_ls_number_reflns     3374
_refine_ls_number_parameters     170
_refine_ls_number_restraints     0
_refine_ls_number_constraints     ?
_refine_ls_hydrogen_treatment     mixed
_refine_ls_weighting_scheme     calc
_refine_ls_weighting_details
              'W=1/[\S^2^(Fo^2^)+(0.0539P)^2^+0.3155P] where P=(Fo^2^+2Fc^2^)/3'
_atom_sites_solution_hydrogens     difmap
_atom_sites_solution_primary     difmap
_atom_sites_solution_secondary     geom
_refine_ls_shift/su_max     0.000
_refine_ls_shift/su_mean     0.000
_refine_diff_density_max     0.308
_refine_diff_density_min     -0.240
_refine_ls_extinction_method     'none'
_refine_ls_abs_structure_details     ?
_refine_ls_abs_structure_Flack     .
loop_
    _atom_type_symbol
    _atom_type_description
    _atom_type_scat_dispersion_real
    _atom_type_scat_dispersion_imag
    _atom_type_scat_source
    C C 0.0033 0.0016 ' International Tables Vol C Tables 4.2.6.8 and 6.1.1.4'
    H H 0.0000 0.0000 ' International Tables Vol C Tables 4.2.6.8 and 6.1.1.4'
    N N 0.0061 0.0033 ' International Tables Vol C Tables 4.2.6.8 and 6.1.1.4'
    O O 0.0106 0.0060 ' International Tables Vol C Tables 4.2.6.8 and 6.1.1.4'
_computing_data_collection     'APEX2 (Bruker, 2013)'
_computing_cell_refinement     'SAINT (Bruker, 2013)'
_computing_data_reduction     'SAINT (Bruker, 2013)'
_computing_structure_solution     'SHELXS97 (Sheldrick, 2008)'
_computing_structure_refinement     'SHELXL97 (Sheldrick, 2008)'
_computing_molecular_graphics
   'ORTEP-3 for Windows (Farrugia, 2012) and DIAMOND (Brandenburg & Putz, 2012)'
_computing_publication_material
                                'WinGX (Farrugia, 2012) and PLATON (Spek, 2009)'
loop_
    _atom_site_type_symbol
    _atom_site_label
    _atom_site_fract_x
    _atom_site_fract_y
    _atom_site_fract_z
    _atom_site_U_iso_or_equiv
    _atom_site_thermal_displace_type
    _atom_site_calc_flag
    _atom_site_refinement_flags
    _atom_site_occupancy
    _atom_site_disorder_assembly
    _atom_site_disorder_group
    O O1 0.17116(13) 0.36046(6) -0.24184(10) 0.0376(3) Uani d . 1.000 . .
    O O2 0.75724(12) 0.08270(5) -0.02263(9) 0.0312(3) Uani d . 1.000 . .
    O O3 0.75501(11) 0.01325(4) 0.16773(9) 0.0251(2) Uani d . 1.000 . .
    N N1 0.65214(13) 0.29386(6) 0.27056(11) 0.0264(3) Uani d . 1.000 . .
    C C1 0.47230(14) 0.25588(6) 0.05968(12) 0.0216(3) Uani d . 1.000 . .
    C C2 0.34868(15) 0.26677(6) -0.07390(13) 0.0240(3) Uani d . 1.000 . .
    C C3 0.29070(16) 0.34165(7) -0.11378(13) 0.0282(3) Uani d . 1.000 . .
    C C4 0.35262(18) 0.40558(7) -0.02372(15) 0.0336(4) Uani d . 1.000 . .
    C C5 0.47322(17) 0.39589(7) 0.10729(15) 0.0309(3) Uani d . 1.000 . .
    C C6 0.53295(15) 0.32062(6) 0.14800(13) 0.0245(3) Uani d . 1.000 . .
    C C7 0.09045(18) 0.29785(9) -0.33106(15) 0.0367(4) Uani d . 1.000 . .
    C C8 0.66375(15) 0.21415(7) 0.26458(12) 0.0243(3) Uani d . 1.000 . .
    C C9 0.55670(14) 0.18869(6) 0.13595(12) 0.0220(3) Uani d . 1.000 . .
    C C10 0.77677(16) 0.16917(8) 0.38672(13) 0.0312(4) Uani d . 1.000 . .
    C C11 0.52395(15) 0.10556(6) 0.08854(13) 0.0258(3) Uani d . 1.000 . .
    C C12 0.68958(14) 0.06698(6) 0.06967(12) 0.0224(3) Uani d . 1.000 . .
    C C13 0.91945(15) -0.02529(7) 0.16271(13) 0.0272(3) Uani d . 1.000 . .
    C C14 0.98064(19) -0.07392(8) 0.29348(16) 0.0395(4) Uani d . 1.000 . .
    H H1 0.700(2) 0.3250(10) 0.347(2) 0.052(5) Uiso d . 1.000 . .
    H H2 0.30620 0.22390 -0.13500 0.0290 Uiso c RU 1.000 . .
    H H4 0.31030 0.45630 -0.05410 0.0400 Uiso c RU 1.000 . .
    H H5 0.51440 0.43900 0.16800 0.0370 Uiso c RU 1.000 . .
    H H7A 0.18300 0.26750 -0.35610 0.0550 Uiso c RU 1.000 . .
    H H7B 0.00600 0.31840 -0.41700 0.0550 Uiso c RU 1.000 . .
    H H7C 0.02660 0.26440 -0.28160 0.0550 Uiso c RU 1.000 . .
    H H10A 0.72640 0.11700 0.38710 0.0470 Uiso c RU 1.000 . .
    H H10B 0.77960 0.19600 0.47470 0.0470 Uiso c RU 1.000 . .
    H H10C 0.89850 0.16500 0.37860 0.0470 Uiso c RU 1.000 . .
    H H11A 0.42780 0.10380 -0.00200 0.0310 Uiso c RU 1.000 . .
    H H11B 0.48250 0.07610 0.15910 0.0310 Uiso c RU 1.000 . .
    H H13A 1.01170 0.01370 0.16000 0.0330 Uiso c RU 1.000 . .
    H H13B 0.89690 -0.05840 0.07760 0.0330 Uiso c RU 1.000 . .
    H H14A 1.00740 -0.04020 0.37670 0.0590 Uiso c RU 1.000 . .
    H H14B 1.08850 -0.10270 0.29240 0.0590 Uiso c RU 1.000 . .
    H H14C 0.88610 -0.11070 0.29690 0.0590 Uiso c RU 1.000 . .
loop_
    _atom_site_aniso_label
    _atom_site_aniso_U_11
    _atom_site_aniso_U_22
    _atom_site_aniso_U_33
    _atom_site_aniso_U_12
    _atom_site_aniso_U_13
    _atom_site_aniso_U_23
    O1 0.0347(5) 0.0333(5) 0.0417(5) 0.0089(4) 0.0059(4) 0.0110(4)
    O2 0.0383(5) 0.0288(4) 0.0283(4) 0.0066(4) 0.0124(4) 0.0065(3)
    O3 0.0260(4) 0.0219(4) 0.0277(4) 0.0049(3) 0.0084(3) 0.0047(3)
    N1 0.0275(5) 0.0268(5) 0.0265(5) -0.0049(4) 0.0104(4) -0.0073(4)
    C1 0.0206(5) 0.0194(5) 0.0273(5) -0.0005(4) 0.0111(4) -0.0010(4)
    C2 0.0233(5) 0.0217(5) 0.0283(6) 0.0017(4) 0.0093(4) -0.0001(4)
    C3 0.0258(5) 0.0269(6) 0.0340(6) 0.0052(4) 0.0122(5) 0.0067(5)
    C4 0.0348(6) 0.0200(5) 0.0503(8) 0.0051(5) 0.0191(6) 0.0048(5)
    C5 0.0352(6) 0.0196(5) 0.0432(7) -0.0024(5) 0.0198(6) -0.0048(5)
    C6 0.0251(5) 0.0222(5) 0.0299(6) -0.0027(4) 0.0140(4) -0.0039(4)
    C7 0.0297(6) 0.0455(8) 0.0335(7) 0.0111(5) 0.0071(5) 0.0055(6)
    C8 0.0227(5) 0.0268(5) 0.0255(5) -0.0017(4) 0.0104(4) -0.0018(4)
    C9 0.0199(5) 0.0205(5) 0.0265(5) -0.0002(4) 0.0080(4) -0.0006(4)
    C10 0.0282(6) 0.0394(7) 0.0249(6) 0.0023(5) 0.0058(5) 0.0005(5)
    C11 0.0216(5) 0.0191(5) 0.0345(6) -0.0002(4) 0.0047(4) -0.0003(4)
    C12 0.0239(5) 0.0164(5) 0.0243(5) -0.0006(4) 0.0027(4) -0.0016(4)
    C13 0.0244(5) 0.0247(5) 0.0323(6) 0.0060(4) 0.0080(5) 0.0028(5)
    C14 0.0364(7) 0.0369(7) 0.0444(8) 0.0134(6) 0.0106(6) 0.0145(6)
_geom_special_details
;
Bond distances, angles <i>etc</i>. have been calculated using the rounded
fractional coordinates. All su's are estimated from the variances of the
(full) variance-covariance matrix. The cell e.s.d.'s are taken into account in
the estimation of distances, angles and torsion angles
;
loop_
    _geom_bond_atom_site_label_1
    _geom_bond_atom_site_label_2
    _geom_bond_site_symmetry_1
    _geom_bond_site_symmetry_2
    _geom_bond_distance
    _geom_bond_publ_flag
    O1 C3 . . 1.3789(16) no
    O1 C7 . . 1.4198(18) no
    O2 C12 . . 1.2108(15) no
    O3 C12 . . 1.3309(13) no
    O3 C13 . . 1.4590(15) no
    N1 C6 . . 1.3782(16) no
    N1 C8 . . 1.3760(16) no
    N1 H1 . . 0.914(18) no
    C1 C2 . . 1.4072(17) no
    C1 C6 . . 1.4105(15) no
    C1 C9 . . 1.4327(15) no
    C2 C3 . . 1.3841(16) no
    C3 C4 . . 1.4102(18) no
    C4 C5 . . 1.376(2) no
    C5 C6 . . 1.3953(16) no
    C8 C9 . . 1.3779(16) no
    C8 C10 . . 1.4914(17) no
    C9 C11 . . 1.5033(15) no
    C11 C12 . . 1.5128(16) no
    C13 C14 . . 1.4990(19) no
    C2 H2 . . 0.9500 no
    C4 H4 . . 0.9500 no
    C5 H5 . . 0.9500 no
    C7 H7A . . 0.9800 no
    C7 H7B . . 0.9800 no
    C7 H7C . . 0.9800 no
    C10 H10A . . 0.9800 no
    C10 H10B . . 0.9800 no
    C10 H10C . . 0.9800 no
    C11 H11A . . 0.9900 no
    C11 H11B . . 0.9900 no
    C13 H13A . . 0.9900 no
    C13 H13B . . 0.9900 no
    C14 H14A . . 0.9800 no
    C14 H14B . . 0.9800 no
    C14 H14C . . 0.9800 no
loop_
    _geom_angle_atom_site_label_1
    _geom_angle_atom_site_label_2
    _geom_angle_atom_site_label_3
    _geom_angle_site_symmetry_1
    _geom_angle_site_symmetry_2
    _geom_angle_site_symmetry_3
    _geom_angle
    _geom_angle_publ_flag
    C3 O1 C7 . . . 117.11(11) no
    C12 O3 C13 . . . 116.57(9) no
    C6 N1 C8 . . . 109.32(10) no
    C6 N1 H1 . . . 123.0(11) no
    C8 N1 H1 . . . 127.1(11) no
    C2 C1 C6 . . . 119.63(10) no
    C6 C1 C9 . . . 106.77(10) no
    C2 C1 C9 . . . 133.59(10) no
    C1 C2 C3 . . . 118.12(10) no
    O1 C3 C2 . . . 124.03(11) no
    O1 C3 C4 . . . 114.61(11) no
    C2 C3 C4 . . . 121.36(12) no
    C3 C4 C5 . . . 121.23(11) no
    C4 C5 C6 . . . 117.76(12) no
    C1 C6 C5 . . . 121.90(11) no
    N1 C6 C5 . . . 130.45(11) no
    N1 C6 C1 . . . 107.65(9) no
    N1 C8 C9 . . . 109.04(10) no
    N1 C8 C10 . . . 120.84(11) no
    C9 C8 C10 . . . 130.11(11) no
    C1 C9 C8 . . . 107.18(10) no
    C8 C9 C11 . . . 126.44(10) no
    C1 C9 C11 . . . 126.24(10) no
    C9 C11 C12 . . . 112.39(10) no
    O2 C12 O3 . . . 123.10(11) no
    O2 C12 C11 . . . 124.77(10) no
    O3 C12 C11 . . . 112.13(10) no
    O3 C13 C14 . . . 106.78(10) no
    C1 C2 H2 . . . 121.00 no
    C3 C2 H2 . . . 121.00 no
    C3 C4 H4 . . . 119.00 no
    C5 C4 H4 . . . 119.00 no
    C4 C5 H5 . . . 121.00 no
    C6 C5 H5 . . . 121.00 no
    O1 C7 H7A . . . 109.00 no
    O1 C7 H7B . . . 109.00 no
    O1 C7 H7C . . . 109.00 no
    H7A C7 H7B . . . 109.00 no
    H7A C7 H7C . . . 109.00 no
    H7B C7 H7C . . . 109.00 no
    C8 C10 H10A . . . 109.00 no
    C8 C10 H10B . . . 109.00 no
    C8 C10 H10C . . . 109.00 no
    H10A C10 H10B . . . 109.00 no
    H10A C10 H10C . . . 109.00 no
    H10B C10 H10C . . . 109.00 no
    C9 C11 H11A . . . 109.00 no
    C9 C11 H11B . . . 109.00 no
    C12 C11 H11A . . . 109.00 no
    C12 C11 H11B . . . 109.00 no
    H11A C11 H11B . . . 108.00 no
    O3 C13 H13A . . . 110.00 no
    O3 C13 H13B . . . 110.00 no
    C14 C13 H13A . . . 110.00 no
    C14 C13 H13B . . . 110.00 no
    H13A C13 H13B . . . 109.00 no
    C13 C14 H14A . . . 110.00 no
    C13 C14 H14B . . . 109.00 no
    C13 C14 H14C . . . 110.00 no
    H14A C14 H14B . . . 109.00 no
    H14A C14 H14C . . . 109.00 no
    H14B C14 H14C . . . 109.00 no
loop_
    _geom_torsion_atom_site_label_1
    _geom_torsion_atom_site_label_2
    _geom_torsion_atom_site_label_3
    _geom_torsion_atom_site_label_4
    _geom_torsion_site_symmetry_1
    _geom_torsion_site_symmetry_2
    _geom_torsion_site_symmetry_3
    _geom_torsion_site_symmetry_4
    _geom_torsion
    _geom_torsion_publ_flag
    C7 O1 C3 C2 . . . . 6.53(18) no
    C7 O1 C3 C4 . . . . -173.81(12) no
    C13 O3 C12 O2 . . . . 2.08(16) no
    C13 O3 C12 C11 . . . . -177.50(9) no
    C12 O3 C13 C14 . . . . 171.98(10) no
    C8 N1 C6 C1 . . . . -2.16(14) no
    C8 N1 C6 C5 . . . . 177.77(13) no
    C6 N1 C8 C9 . . . . 2.03(14) no
    C6 N1 C8 C10 . . . . -176.93(11) no
    C6 C1 C2 C3 . . . . -0.02(17) no
    C9 C1 C2 C3 . . . . 178.39(13) no
    C2 C1 C6 N1 . . . . -179.74(11) no
    C2 C1 C6 C5 . . . . 0.33(18) no
    C9 C1 C6 N1 . . . . 1.47(13) no
    C9 C1 C6 C5 . . . . -178.47(12) no
    C2 C1 C9 C8 . . . . -178.81(13) no
    C2 C1 C9 C11 . . . . -2.9(2) no
    C6 C1 C9 C8 . . . . -0.25(13) no
    C6 C1 C9 C11 . . . . 175.68(11) no
    C1 C2 C3 O1 . . . . 179.49(11) no
    C1 C2 C3 C4 . . . . -0.15(19) no
    O1 C3 C4 C5 . . . . -179.64(13) no
    C2 C3 C4 C5 . . . . 0.0(2) no
    C3 C4 C5 C6 . . . . 0.3(2) no
    C4 C5 C6 N1 . . . . 179.64(13) no
    C4 C5 C6 C1 . . . . -0.4(2) no
    N1 C8 C9 C1 . . . . -1.07(13) no
    N1 C8 C9 C11 . . . . -176.98(11) no
    C10 C8 C9 C1 . . . . 177.77(12) no
    C10 C8 C9 C11 . . . . 1.9(2) no
    C1 C9 C11 C12 . . . . 117.42(13) no
    C8 C9 C11 C12 . . . . -67.42(15) no
    C9 C11 C12 O2 . . . . -69.51(15) no
    C9 C11 C12 O3 . . . . 110.07(11) no
loop_
    _geom_hbond_atom_site_label_D
    _geom_hbond_atom_site_label_H
    _geom_hbond_atom_site_label_A
    _geom_hbond_site_symmetry_A
    _geom_hbond_distance_DH
    _geom_hbond_distance_HA
    _geom_hbond_distance_DA
    _geom_hbond_angle_DHA
    _geom_hbond_publ_flag
    N1 H1 O2 4_555 0.914(18) 2.013(18) 2.8987(14) 162.7(16) yes
    C7 H7B O2 4_454 0.98 2.57 3.4271(18) 146 yes
    C13 H13A O1 4_655 0.99 2.55 3.4236(16) 148 yes
    C7 H7A Cg1 4_554 0.98 2.99 3.9550(16) 169 yes
_iucr_refine_instructions_details
;
TITL  K-1b in P2(1)/c
CELL  0.71073   7.8117  17.1953   9.9003   90.000  106.756   90.000
ZERR    4.00   0.0005   0.0012   0.0007   0.000   0.001   0.000
LATT 1
SYMM -X, 1/2+Y, 1/2-Z
SFAC C  H  N  O
UNIT 56  68  4  12
L.S. 13
SHEL 999 0.73
BOND $H
FMAP 2
PLAN 5
EQIV $1 x-1, -y+1/2, z-1/2
HTAB C7 O2_$1
EQIV $2 x+1, -y+1/2, z+1/2
HTAB C13 O1_$2
EQIV $3 x, -y+1/2, z+1/2
HTAB N1 O2_$3
ACTA 57
LIST 4
CONF
SIZE 0.06 0.21 0.23
TEMP -123
WGHT    0.053900    0.315500
FVAR       0.55287
O1    4    0.171156    0.360462   -0.241838    11.00000    0.03467    0.03326 =
         0.04175    0.01103    0.00585    0.00892
O2    4    0.757235    0.082702   -0.022629    11.00000    0.03828    0.02878 =
         0.02830    0.00648    0.01236    0.00663
O3    4    0.755014    0.013255    0.167734    11.00000    0.02595    0.02186 =
         0.02768    0.00472    0.00845    0.00487
N1    3    0.652144    0.293859    0.270557    11.00000    0.02748    0.02677 =
         0.02651   -0.00731    0.01042   -0.00486
H1    2    0.699641    0.325050    0.346948    11.00000    0.05150
C1    1    0.472296    0.255877    0.059678    11.00000    0.02057    0.01939 =
         0.02734   -0.00098    0.01113   -0.00046
C2    1    0.348676    0.266775   -0.073901    11.00000    0.02325    0.02174 =
         0.02829   -0.00008    0.00927    0.00173
AFIX  43
H2    2    0.306212    0.223944   -0.134984    11.00000   -1.20000
AFIX   0
C3    1    0.290700    0.341648   -0.113784    11.00000    0.02582    0.02691 =
         0.03395    0.00671    0.01221    0.00522
C4    1    0.352621    0.405583   -0.023721    11.00000    0.03482    0.02000 =
         0.05026    0.00478    0.01905    0.00505
AFIX  43
H4    2    0.310281    0.456286   -0.054074    11.00000   -1.20000
AFIX   0
C5    1    0.473216    0.395886    0.107289    11.00000    0.03517    0.01960 =
         0.04325   -0.00481    0.01976   -0.00235
AFIX  43
H5    2    0.514424    0.438987    0.167987    11.00000   -1.20000
AFIX   0
C6    1    0.532954    0.320619    0.148003    11.00000    0.02508    0.02216 =
         0.02991   -0.00394    0.01396   -0.00269
C7    1    0.090446    0.297849   -0.331058    11.00000    0.02969    0.04547 =
         0.03352    0.00549    0.00705    0.01112
AFIX 137
H7A   2    0.183046    0.267518   -0.356128    11.00000   -1.50000
H7B   2    0.006030    0.318425   -0.416996    11.00000   -1.50000
H7C   2    0.026553    0.264388   -0.281636    11.00000   -1.50000
AFIX   0
C8    1    0.663748    0.214148    0.264582    11.00000    0.02271    0.02684 =
         0.02554   -0.00184    0.01037   -0.00167
C9    1    0.556698    0.188693    0.135954    11.00000    0.01986    0.02049 =
         0.02646   -0.00058    0.00801   -0.00018
C10   1    0.776768    0.169167    0.386719    11.00000    0.02818    0.03936 =
         0.02492    0.00048    0.00585    0.00229
AFIX 137
H10A  2    0.726410    0.116995    0.387088    11.00000   -1.50000
H10B  2    0.779624    0.195960    0.474708    11.00000   -1.50000
H10C  2    0.898536    0.164989    0.378616    11.00000   -1.50000
AFIX   0
C11   1    0.523948    0.105557    0.088543    11.00000    0.02164    0.01914 =
         0.03452   -0.00035    0.00474   -0.00020
AFIX  23
H11A  2    0.427814    0.103829   -0.001991    11.00000   -1.20000
H11B  2    0.482540    0.076065    0.159103    11.00000   -1.20000
AFIX   0
C12   1    0.689582    0.066977    0.069673    11.00000    0.02389    0.01640 =
         0.02426   -0.00156    0.00268   -0.00061
C13   1    0.919452   -0.025287    0.162711    11.00000    0.02438    0.02472 =
         0.03229    0.00277    0.00797    0.00603
AFIX  23
H13A  2    1.011657    0.013694    0.159970    11.00000   -1.20000
H13B  2    0.896893   -0.058431    0.077611    11.00000   -1.20000
AFIX   0
C14   1    0.980636   -0.073922    0.293484    11.00000    0.03645    0.03689 =
         0.04437    0.01452    0.01059    0.01336
AFIX 137
H14A  2    1.007386   -0.040161    0.376716    11.00000   -1.50000
H14B  2    1.088462   -0.102733    0.292366    11.00000   -1.50000
H14C  2    0.886059   -0.110666    0.296859    11.00000   -1.50000
AFIX   0
HKLF 4
REM   K-1b in P2(1)/c
REM R1 =  0.0441 for    2889 Fo > 4sig(Fo)  and  0.0519 for all    3374 data
REM    170 parameters refined using      0 restraints
END
WGHT      0.0539      0.3155
REM Highest difference peak  0.308,  deepest hole -0.240,  1-sigma level  0.052
Q1    1   0.5215  0.2197  0.0831  11.00000  0.05    0.31
Q2    1   0.6045  0.0835  0.0770  11.00000  0.05    0.30
Q3    1   0.5079  0.2902  0.1001  11.00000  0.05    0.27
Q4    1   0.6133  0.1906  0.2046  11.00000  0.05    0.22
Q5    1   0.7268  0.1915  0.3140  11.00000  0.05    0.22
;
