# Supplementary material for: Ethyl 2-(5-meth­oxy-2-methyl-1H-indol-3-yl)acetate
Source: Acta Crystallogr Sect E Struct Rep Online. 2013 Jul 13;69(Pt 8):o1242. doi: 10.1107/S1600536813018618 (PMC3793745; doi:10.1107/S1600536813018618)
Supplement: Supplementary file 2 [file e-69-o1242-Isup2.hkl]

#
# h,k,l, Fc-squared, Fo-squared, sigma(Fo-squared), status flag
#
data_I
_shelx_title '  K-1b in P2(1)/c'
_shelx_refln_list_code          4
_shelx_F_calc_maximum      191.22
_exptl_crystal_F_000       528.00
_reflns_d_resolution_high  0.7302

loop_
 _space_group_symop_operation_xyz
 'x, y, z'
 '-x, y+1/2, -z+1/2'
 '-x, -y, -z'
 'x, -y-1/2, z-1/2'

_cell_length_a     7.8117
_cell_length_b    17.1953
_cell_length_c     9.9003
_cell_angle_alpha  90.000
_cell_angle_beta  106.756
_cell_angle_gamma  90.000

_shelx_F_squared_multiplier     1.000

loop_
 _refln_index_h
 _refln_index_k
 _refln_index_l
 _refln_F_squared_calc
 _refln_F_squared_meas
 _refln_F_squared_sigma
 _refln_observed_status
   1   0   0       6461.58       6414.53       133.98 o
   2   0   0        229.50        201.30         4.37 o
   3   0   0         43.86         38.73         1.98 o
   4   0   0       1602.49       1655.70        33.50 o
   5   0   0        782.45        826.67        15.40 o
   6   0   0        212.59        212.58         7.42 o
   7   0   0        415.47        391.33        11.56 o
   8   0   0          0.06          1.47         0.99 o
   9   0   0        206.67        203.13         7.92 o
  10   0   0         97.41         81.13         9.49 o
   1   1   0        118.55        108.20         2.67 o
   2   1   0       2123.50       2098.18        19.68 o
   3   1   0        592.13        556.68         6.81 o
   4   1   0        121.46        124.07         2.67 o
   5   1   0        163.20        153.85         3.52 o
   6   1   0          1.79          0.85         0.62 o
   7   1   0          0.02          0.64         0.63 o
   8   1   0         87.87         88.23         3.52 o
   9   1   0         10.41          8.71         0.93 o
  10   1   0         98.19         97.92         6.81 o
   0   2   0       2182.98       2111.75        32.89 o
   1   2   0       5111.70       5356.21        44.11 o
   2   2   0        265.97        309.66         3.72 o
   3   2   0          0.02          0.43         0.32 o
   4   2   0       1060.45       1081.09        11.62 o
   5   2   0         40.62         47.12         1.68 o
   6   2   0        457.82        457.70         8.50 o
   7   2   0         45.07         46.01         2.41 o
   8   2   0         54.74         52.74         2.53 o
   9   2   0         63.02         57.74         3.38 o
  10   2   0         30.28         23.13         2.91 o
   1   3   0         90.80         85.78         1.26 o
   2   3   0         76.19         78.07         1.43 o
   3   3   0       1231.92       1273.58        12.75 o
   4   3   0          0.77          2.74         0.48 o
   5   3   0        470.24        437.72         6.63 o
   6   3   0        100.82         95.78         3.22 o
   7   3   0         77.51         81.40         2.85 o
   8   3   0         18.20         18.77         2.14 o
   9   3   0          1.90          2.05         0.91 o
  10   3   0          7.60          6.54         2.62 o
   0   4   0        122.55        115.17         3.97 o
   1   4   0        156.33        138.22         1.90 o
   2   4   0          0.08          0.51         0.32 o
   3   4   0       1598.79       1684.89        17.46 o
   4   4   0        143.55        141.56         2.31 o
   5   4   0         38.95         33.94         2.00 o
   6   4   0        108.30         92.73         3.41 o
   7   4   0        114.04        108.32         4.47 o
   8   4   0          3.85          3.15         1.13 o
   9   4   0         50.41         54.28         3.24 o
  10   4   0         29.19         15.70         3.27 o
   1   5   0        725.38        718.89         6.68 o
   2   5   0         13.44         18.91         0.88 o
   3   5   0       2081.88       2205.87        21.47 o
   4   5   0         31.01         35.89         1.37 o
   5   5   0        237.10        239.94         5.40 o
   6   5   0         15.83         14.37         1.75 o
   7   5   0          7.28          6.29         1.45 o
   8   5   0        252.53        253.60         7.66 o
   9   5   0         64.04         63.62         3.71 o
   0   6   0        482.45        496.61        13.30 o
   1   6   0       1381.16       1373.13        11.96 o
   2   6   0        818.82        874.54         9.11 o
   3   6   0        537.58        486.52         6.27 o
   4   6   0          0.42          1.18         0.47 o
   5   6   0         45.81         38.86         2.14 o
   6   6   0        542.26        539.88         9.69 o
   7   6   0         75.81         87.86         3.88 o
   8   6   0         37.76         39.30         2.84 o
   9   6   0          4.05          2.56         1.22 o
   1   7   0       1155.35       1230.10        12.02 o
   2   7   0       1696.00       1845.07        17.53 o
   3   7   0         50.64         51.62         1.64 o
   4   7   0        618.31        656.21         8.85 o
   5   7   0         15.28         17.85         1.77 o
   6   7   0          0.91          0.69         0.75 o
   7   7   0        230.16        238.65         6.73 o
   8   7   0        162.53        158.15         6.41 o
   9   7   0        166.98        162.40         6.80 o
   0   8   0        365.44        365.94         8.57 o
   1   8   0          0.18          0.35         0.35 o
   2   8   0         10.46          8.70         0.72 o
   3   8   0        618.66        642.88         9.66 o
   4   8   0          1.32          1.49         0.53 o
   5   8   0          1.89          1.95         0.83 o
   6   8   0         23.87         32.00         2.17 o
   7   8   0         56.25         64.15         3.71 o
   8   8   0         30.91         28.32         2.56 o
   9   8   0         98.74        100.28         5.51 o
   1   9   0       2112.91       2289.07        22.41 o
   2   9   0        194.14        226.79         3.64 o
   3   9   0          8.08         16.00         1.15 o
   4   9   0         96.59         94.65         2.93 o
   5   9   0          0.58          1.09         0.88 o
   6   9   0        138.67        137.83         4.85 o
   7   9   0        267.08        262.91         8.39 o
   8   9   0         81.56         74.20         4.38 o
   9   9   0          0.01          0.84         0.98 o
   0  10   0       1281.87       1377.51        22.04 o
   1  10   0        562.55        632.17         7.78 o
   2  10   0        124.12        125.97         3.48 o
   3  10   0         10.15         11.31         1.28 o
   4  10   0          5.10          2.32         0.93 o
   5  10   0         11.93         13.78         1.86 o
   6  10   0         51.39         54.56         3.34 o
   7  10   0        166.88        182.22         7.76 o
   8  10   0         23.80         27.35         2.67 o
   9  10   0         63.62         58.83         6.66 o
   1  11   0        109.00        105.68         2.94 o
   2  11   0        569.46        527.84         8.52 o
   3  11   0          9.37          4.71         0.89 o
   4  11   0         29.49         28.48         2.26 o
   5  11   0         18.66         16.26         2.01 o
   6  11   0          5.03          2.78         1.19 o
   7  11   0        105.00        117.92         5.07 o
   8  11   0          0.25          0.59         0.92 o
   9  11   0        161.69        175.97        17.99 o
   0  12   0        614.59        528.84        11.49 o
   1  12   0         84.44         80.75         2.94 o
   2  12   0         82.42         84.50         3.24 o
   3  12   0         22.06         19.67         1.91 o
   4  12   0        935.59        925.68        17.00 o
   5  12   0          4.43          7.74         1.44 o
   6  12   0         35.28         38.38         3.04 o
   7  12   0         11.92         10.99         1.85 o
   8  12   0         54.86         58.35         3.63 o
   1  13   0          4.41          3.79         0.87 o
   2  13   0        789.20        771.99        12.64 o
   3  13   0        245.58        276.03         9.70 o
   4  13   0        696.76        666.38        15.16 o
   5  13   0        319.47        335.09        10.12 o
   6  13   0          5.51          7.81         1.76 o
   7  13   0         81.76         94.56         4.92 o
   8  13   0         15.44         13.17         2.35 o
   0  14   0          3.17          7.11         1.62 o
   1  14   0        586.67        533.16         8.57 o
   2  14   0       1159.63       1094.01        16.68 o
   3  14   0        820.82        780.85        14.06 o
   4  14   0        122.24        119.70         5.56 o
   5  14   0         49.38         47.07         3.56 o
   6  14   0         22.42         27.46         3.16 o
   7  14   0         35.43         44.12         3.56 o
   8  14   0          3.33          6.87         2.94 o
   1  15   0         49.87         44.78         2.13 o
   2  15   0         24.06         24.96         2.10 o
   3  15   0        353.38        340.27         8.36 o
   4  15   0          6.00          5.41         1.88 o
   5  15   0          5.04          4.62         2.16 o
   6  15   0         16.58         14.10         3.22 o
   7  15   0         57.38         64.13         4.28 o
   0  16   0         33.26         28.02         3.34 o
   1  16   0         15.68         17.31         1.46 o
   2  16   0        124.29        108.81         3.98 o
   3  16   0        120.23        102.52         4.05 o
   4  16   0         79.68         67.25         4.25 o
   5  16   0          9.52          7.79         1.71 o
   6  16   0          0.43          1.11         1.22 o
   7  16   0         97.88        116.09         6.65 o
   1  17   0        119.47        127.90         3.81 o
   2  17   0        187.49        199.12         5.69 o
   3  17   0         84.14         79.93         3.94 o
   4  17   0          4.85          4.08         1.46 o
   5  17   0         31.85         40.93         3.20 o
   6  17   0         42.56         41.91         3.75 o
   7  17   0         21.28         27.15         8.51 o
   0  18   0         47.77         62.83         3.84 o
   1  18   0         89.75         75.71         2.96 o
   2  18   0          6.77          6.94         1.19 o
   3  18   0         24.64         17.54         2.45 o
   4  18   0         23.49         27.29         2.71 o
   5  18   0         25.17         20.86         2.78 o
   6  18   0         40.29         40.64         4.04 o
   1  19   0        209.24        209.05         4.91 o
   2  19   0          0.64          1.29         0.81 o
   3  19   0         12.32          8.44         1.71 o
   4  19   0          0.11          0.99         0.90 o
   5  19   0          0.43          1.22         0.94 o
   6  19   0         19.68         21.92         4.91 o
   0  20   0          2.10          3.70         1.04 o
   1  20   0        119.86        134.87         4.71 o
   2  20   0         34.27         29.66         2.35 o
   3  20   0         30.66         24.17         3.95 o
   4  20   0          7.09          5.49         1.20 o
   5  20   0         22.57         28.14         5.23 o
   1  21   0         10.83          7.35         1.29 o
   2  21   0          4.91          4.64         0.95 o
   3  21   0          4.75          2.68         1.18 o
   4  21   0         28.23         27.73         4.42 o
   0  22   0         50.91         50.20         3.16 o
   1  22   0          7.13          6.81         1.09 o
   2  22   0          0.18          0.60         0.80 o
   3  22   0         31.70         34.68         5.89 o
   1  23   0         16.78         14.54         3.04 o
 -10   1   1          8.69          4.83         0.82 o
  -9   1   1          4.61          2.25         0.73 o
  -8   1   1         31.82         29.40         2.24 o
  -7   1   1         18.15         20.51         2.00 o
  -6   1   1        276.90        271.55         5.53 o
  -5   1   1       1114.97       1104.55        18.02 o
  -4   1   1         63.68         60.52         1.87 o
  -3   1   1         55.41         58.28         1.61 o
  -2   1   1        531.36        523.95         5.86 o
  -1   1   1         50.18         35.96         1.08 o
   0   1   1        887.39        877.81        10.78 o
   1   1   1        977.35        947.61        13.14 o
   2   1   1        342.10        334.75         4.94 o
   3   1   1         80.08         70.88         1.76 o
   4   1   1        528.63        523.24         9.54 o
   5   1   1        308.71        332.44         6.15 o
   6   1   1        176.16        163.31         4.36 o
   7   1   1          8.77          5.53         1.07 o
   8   1   1         34.99         33.93         2.73 o
   9   1   1         14.09         13.46         1.82 o
 -10   2   1          0.94          0.90         0.89 o
  -9   2   1         33.01         28.25         2.26 o
  -8   2   1         98.77         92.77         3.75 o
  -7   2   1        159.61        153.18         4.75 o
  -6   2   1         76.79         69.77         2.82 o
  -5   2   1         38.21         42.46         1.84 o
  -4   2   1          0.22          0.65         0.38 o
  -3   2   1        993.43        964.61         9.92 o
  -2   2   1      11154.02      11532.92       102.20 o
  -1   2   1       3178.71       3291.28        32.60 o
   0   2   1       1820.65       1820.83        15.92 o
   1   2   1       2751.91       2845.92        34.33 o
   2   2   1          4.94          2.89         0.47 o
   3   2   1         40.01         39.98         1.30 o
   4   2   1        139.70        142.85         3.24 o
   5   2   1         14.33         10.68         0.75 o
   6   2   1        100.76         97.58         3.89 o
   7   2   1         31.74         28.49         2.40 o
   8   2   1         25.55         21.31         2.09 o
   9   2   1         32.85         35.25         2.51 o
 -10   3   1         68.44         62.29         3.45 o
  -9   3   1          0.16          0.84         0.83 o
  -8   3   1          4.06          2.40         0.77 o
  -7   3   1          6.74          5.55         1.09 o
  -6   3   1          4.21          4.74         0.98 o
  -5   3   1         24.05         34.07         1.68 o
  -4   3   1          2.61          0.54         0.32 o
  -3   3   1         12.25         18.56         0.95 o
  -2   3   1       4156.32       4286.03        39.03 o
  -1   3   1       4292.37       4380.82        43.23 o
   0   3   1       3437.00       3490.10        28.79 o
   1   3   1       3079.47       3062.18        29.32 o
   2   3   1        149.74        146.18         2.70 o
   3   3   1          0.40          0.56         0.32 o
   4   3   1        640.62        669.95         9.26 o
   5   3   1         52.63         53.64         2.91 o
   6   3   1          7.00          2.38         1.05 o
   7   3   1         59.62         54.68         3.10 o
   8   3   1          4.14          3.25         0.94 o
   9   3   1          0.41          1.73         0.84 o
 -10   4   1          0.76          0.00         1.42 o
  -9   4   1          3.40          3.31         0.99 o
  -8   4   1         17.41         13.64         1.35 o
  -7   4   1         12.49         11.21         1.42 o
  -6   4   1        106.06        103.40         3.24 o
  -5   4   1         53.92         65.59         1.98 o
  -4   4   1          0.22          0.52         0.34 o
  -3   4   1        457.43        504.26         5.98 o
  -2   4   1        235.71        217.42         3.20 o
  -1   4   1         11.71          3.79         0.62 o
   0   4   1       3332.58       3361.39        27.24 o
   1   4   1      10114.72      10388.00        92.76 o
   2   4   1        178.92        176.93         3.04 o
   3   4   1        607.72        555.42         6.40 o
   4   4   1          0.29          0.42         0.37 o
   5   4   1        149.92        143.50         5.10 o
   6   4   1         15.94         13.14         1.81 o
   7   4   1          9.50          7.66         1.49 o
   8   4   1        143.07        141.68         5.38 o
   9   4   1         60.44         64.20         3.50 o
 -10   5   1         52.84         51.69         8.18 o
  -9   5   1         31.70         30.18         2.81 o
  -8   5   1         21.88         26.28         2.45 o
  -7   5   1         87.41         80.28         2.88 o
  -6   5   1         89.91         83.77         2.89 o
  -5   5   1         30.16         26.83         1.31 o
  -4   5   1         43.37         53.05         1.63 o
  -3   5   1       1617.88       1657.91        16.63 o
  -2   5   1         93.24         95.43         1.90 o
  -1   5   1          0.17          1.69         0.50 o
   0   5   1          0.30          0.41         0.26 o
   1   5   1        988.37       1061.82         9.83 o
   2   5   1        973.41        958.39         9.60 o
   3   5   1        221.31        230.46         3.55 o
   4   5   1        733.83        683.75         9.32 o
   5   5   1         51.45         57.03         2.94 o
   6   5   1          3.48          4.83         1.17 o
   7   5   1         53.45         53.09         4.08 o
   8   5   1          0.18          0.94         0.68 o
   9   5   1         10.54         10.18         1.80 o
 -10   6   1         17.92         14.07         4.25 o
  -9   6   1         45.47         40.36         3.33 o
  -8   6   1         23.11         19.02         3.19 o
  -7   6   1          0.75          1.00         0.68 o
  -6   6   1         75.96         73.96         2.03 o
  -5   6   1        108.46        111.19         2.62 o
  -4   6   1         32.91         33.71         1.30 o
  -3   6   1         42.79         45.34         1.41 o
  -2   6   1        478.53        479.48         7.41 o
  -1   6   1         25.72         28.39         1.26 o
   0   6   1         72.34         71.12         1.55 o
   1   6   1         89.53        106.22         1.81 o
   2   6   1        230.06        225.93         3.23 o
   3   6   1        389.13        424.26         5.57 o
   4   6   1          5.41          6.06         0.81 o
   5   6   1          0.83          2.00         0.85 o
   6   6   1        159.01        158.98         4.99 o
   7   6   1          0.51          1.36         0.86 o
   8   6   1         25.68         22.93         2.28 o
   9   6   1         38.78         36.46         2.44 o
  -9   7   1         10.01         11.36         1.98 o
  -8   7   1        277.18        275.26         8.89 o
  -7   7   1        135.31        134.05         4.94 o
  -6   7   1          0.53          0.34         0.69 o
  -5   7   1          1.93          1.08         0.62 o
  -4   7   1        334.41        307.06         4.67 o
  -3   7   1         15.27         16.21         0.89 o
  -2   7   1        589.23        651.98         7.25 o
  -1   7   1         21.67         13.46         1.01 o
   0   7   1        391.48        397.00         5.31 o
   1   7   1          0.18          0.27         0.29 o
   2   7   1        414.14        432.39         5.34 o
   3   7   1          2.83          1.98         0.39 o
   4   7   1          1.12          1.66         0.64 o
   5   7   1        293.89        270.98         5.98 o
   6   7   1        170.33        162.56         5.09 o
   7   7   1        551.85        538.14        11.03 o
   8   7   1         24.32         26.12         2.28 o
   9   7   1          6.88         11.59         2.36 o
  -9   8   1        170.87        170.32         7.74 o
  -8   8   1        419.98        443.90        11.12 o
  -7   8   1          3.68          4.05         1.13 o
  -6   8   1          5.38          7.39         1.37 o
  -5   8   1         72.73         64.28         2.74 o
  -4   8   1        449.89        458.97         5.96 o
  -3   8   1        271.52        296.52         4.62 o
  -2   8   1        175.63        159.43         2.75 o
  -1   8   1        447.04        492.97         7.06 o
   0   8   1        389.14        379.12         4.95 o
   1   8   1        783.55        851.85         8.97 o
   2   8   1       1341.55       1543.53        14.61 o
   3   8   1          3.53          4.93         0.61 o
   4   8   1         59.97         62.09         2.47 o
   5   8   1        251.50        248.86         5.77 o
   6   8   1         33.18         37.50         2.26 o
   7   8   1        154.83        156.06         5.35 o
   8   8   1         97.92         93.72         4.83 o
   9   8   1         43.06         46.44         3.43 o
  -9   9   1         67.25         73.81         4.42 o
  -8   9   1         14.84         12.69         2.13 o
  -7   9   1          6.19          5.92         1.49 o
  -6   9   1         11.75         14.01         2.07 o
  -5   9   1         68.18         63.92         3.52 o
  -4   9   1        479.17        540.86         8.49 o
  -3   9   1         49.04         49.02         1.61 o
  -2   9   1         17.04         12.33         0.86 o
  -1   9   1         17.05         12.79         0.93 o
   0   9   1         21.86         17.11         0.97 o
   1   9   1        306.98        326.16         4.32 o
   2   9   1         81.12         88.36         1.95 o
   3   9   1        330.67        315.97         4.81 o
   4   9   1        131.53        138.10         3.83 o
   5   9   1        158.72        145.34         4.51 o
   6   9   1        433.91        450.45         9.57 o
   7   9   1         12.78          9.17         1.91 o
   8   9   1          4.11          3.88         1.08 o
   9   9   1          7.91         10.47         3.27 o
  -9  10   1         66.23         66.92         4.14 o
  -8  10   1          5.94          5.72         1.50 o
  -7  10   1          6.31          4.25         1.19 o
  -6  10   1        143.38        156.60         6.00 o
  -5  10   1         49.50         53.42         3.02 o
  -4  10   1         26.17         28.86         1.90 o
  -3  10   1         20.72         16.66         1.05 o
  -2  10   1         13.85         18.25         1.20 o
  -1  10   1         47.79         40.21         1.57 o
   0  10   1        277.83        280.83         4.28 o
   1  10   1        152.19        156.82         3.28 o
   2  10   1          7.28          2.75         0.49 o
   3  10   1         25.09         25.26         1.55 o
   4  10   1        454.11        445.30         9.14 o
   5  10   1        116.51        108.97         4.60 o
   6  10   1         45.41         52.01         3.09 o
   7  10   1         10.43          9.73         2.00 o
   8  10   1        149.20        154.22         6.46 o
  -9  11   1          0.33          2.16         1.68 o
  -8  11   1          5.26          3.00         1.40 o
  -7  11   1          1.40          1.02         0.88 o
  -6  11   1         75.61         81.22         4.34 o
  -5  11   1         10.20          6.54         1.40 o
  -4  11   1        386.60        389.50         7.97 o
  -3  11   1         12.60         16.93         1.14 o
  -2  11   1        233.72        217.97         4.62 o
  -1  11   1        361.11        357.55         7.00 o
   0  11   1        172.09        187.42         3.87 o
   1  11   1        165.08        146.81         3.83 o
   2  11   1          1.11          0.86         0.61 o
   3  11   1         30.91         32.04         1.75 o
   4  11   1          8.66          8.88         1.42 o
   5  11   1         16.62         19.33         2.14 o
   6  11   1          0.01          0.65         0.81 o
   7  11   1         22.94         19.48         2.30 o
   8  11   1         22.67         25.58         2.39 o
  -9  12   1        114.86        101.09        13.09 o
  -8  12   1         19.59         23.66         2.47 o
  -7  12   1         11.95          8.47         1.50 o
  -6  12   1         97.76         97.81         5.23 o
  -5  12   1        212.02        209.05         6.91 o
  -4  12   1          2.01          1.91         0.78 o
  -3  12   1          5.34          4.78         0.65 o
  -2  12   1          6.48          5.41         0.98 o
  -1  12   1         30.68         28.19         1.76 o
   0  12   1         99.59         94.03         2.96 o
   1  12   1         40.83         34.79         1.97 o
   2  12   1         17.44         17.49         1.83 o
   3  12   1          6.01          4.01         0.86 o
   4  12   1        773.20        787.19        14.11 o
   5  12   1          0.74          0.99         0.89 o
   6  12   1         89.03         95.28         4.36 o
   7  12   1         22.93         24.64         2.51 o
   8  12   1         66.56         75.16         4.19 o
  -8  13   1          5.82          3.83         1.25 o
  -7  13   1         18.92         17.30         2.42 o
  -6  13   1        104.63        115.12         6.54 o
  -5  13   1          2.72          3.17         1.32 o
  -4  13   1          2.67          1.74         0.93 o
  -3  13   1          1.71          2.43         0.54 o
  -2  13   1        214.06        186.76         4.80 o
  -1  13   1         33.02         29.69         1.88 o
   0  13   1         33.39         25.60         1.75 o
   1  13   1         27.14         22.94         1.94 o
   2  13   1        171.84        186.01         4.84 o
   3  13   1         23.36         20.29         1.91 o
   4  13   1        218.04        205.18         7.19 o
   5  13   1          4.38          4.65         1.35 o
   6  13   1          5.88          7.51         1.44 o
   7  13   1          0.17          2.18         0.95 o
   8  13   1          0.41          0.00         2.29 o
  -8  14   1          8.90          9.16         4.58 o
  -7  14   1         10.63         13.82         2.29 o
  -6  14   1         18.27         12.93         2.34 o
  -5  14   1          9.35         10.65         2.27 o
  -4  14   1         66.35         62.67         3.38 o
  -3  14   1         10.46         13.09         1.86 o
  -2  14   1        650.60        603.85        10.38 o
  -1  14   1        105.13         98.01         3.33 o
   0  14   1         22.43         22.96         1.67 o
   1  14   1        554.59        530.34         9.38 o
   2  14   1         53.33         47.72         2.49 o
   3  14   1        203.07        183.57         6.26 o
   4  14   1          0.03          1.12         0.98 o
   5  14   1         14.09          9.74         2.19 o
   6  14   1          4.46          3.95         1.35 o
   7  14   1          0.00          1.01         0.94 o
  -8  15   1         63.46         82.44        12.10 o
  -7  15   1          9.42          8.08         1.69 o
  -6  15   1         45.97         47.37         3.58 o
  -5  15   1         55.18         49.00         3.80 o
  -4  15   1         45.25         45.86         3.51 o
  -3  15   1        271.99        268.09         7.30 o
  -2  15   1          5.35          1.70         0.86 o
  -1  15   1         88.69         97.33         3.40 o
   0  15   1        656.08        630.68         9.84 o
   1  15   1        314.93        301.56         6.79 o
   2  15   1        383.23        382.35         8.42 o
   3  15   1          2.37          2.63         1.13 o
   4  15   1         34.23         37.45         3.08 o
   5  15   1         29.16         23.70         2.91 o
   6  15   1          2.05          3.32         1.31 o
   7  15   1          2.32          3.01         1.56 o
  -7  16   1         12.36         16.47         3.08 o
  -6  16   1          8.85          5.48         1.49 o
  -5  16   1          1.06          0.38         0.89 o
  -4  16   1          2.32          3.61         1.49 o
  -3  16   1        868.36        857.40        16.83 o
  -2  16   1          1.15          0.86         0.63 o
  -1  16   1         25.48         25.63         1.88 o
   0  16   1         32.80         39.50         2.05 o
   1  16   1         74.67         75.94         3.56 o
   2  16   1         49.08         49.05         2.67 o
   3  16   1          0.19          0.99         1.06 o
   4  16   1         22.45         26.03         3.45 o
   5  16   1         52.63         52.93         3.65 o
   6  16   1         33.47         45.47         4.63 o
  -7  17   1         45.60         60.28         9.00 o
  -6  17   1         14.37         15.82         2.60 o
  -5  17   1          6.59          3.80         1.28 o
  -4  17   1          4.79          2.18         1.05 o
  -3  17   1        124.47        130.36         5.08 o
  -2  17   1          6.26          8.47         1.18 o
  -1  17   1         67.00         63.27         2.84 o
   0  17   1         77.35         79.61         2.97 o
   1  17   1         41.81         39.65         2.45 o
   2  17   1          4.88          4.49         1.03 o
   3  17   1          9.05          8.86         1.77 o
   4  17   1         40.41         40.51         3.24 o
   5  17   1         10.11         12.48         2.29 o
   6  17   1          6.33          7.61         1.79 o
  -6  18   1          7.92          6.61         1.37 o
  -5  18   1         15.58         13.44         2.19 o
  -4  18   1          5.24          8.27         1.64 o
  -3  18   1          2.69          2.18         1.06 o
  -2  18   1        106.18        103.62         3.46 o
  -1  18   1          0.39          0.40         0.66 o
   0  18   1          0.43          0.79         0.61 o
   1  18   1         57.20         54.78         2.95 o
   2  18   1        100.70         99.46         3.91 o
   3  18   1         15.71         11.87         1.85 o
   4  18   1         17.89         24.44         2.64 o
   5  18   1         15.25         18.39         2.21 o
   6  18   1          7.52         13.41         4.25 o
  -6  19   1         68.65         87.92         7.77 o
  -5  19   1          9.46          7.72         1.53 o
  -4  19   1         27.61         24.45         3.64 o
  -3  19   1          2.16          1.56         0.89 o
  -2  19   1        111.90        125.34         4.75 o
  -1  19   1         10.87          9.23         1.20 o
   0  19   1         10.04          5.37         1.02 o
   1  19   1         16.30         14.25         1.73 o
   2  19   1         28.66         31.81         2.69 o
   3  19   1         34.08         39.48         3.37 o
   4  19   1         90.67        100.86         5.32 o
   5  19   1          7.02         11.25         1.94 o
  -5  20   1         18.78         20.71         3.93 o
  -4  20   1        114.45        128.18         6.20 o
  -3  20   1          1.99          1.16         0.89 o
  -2  20   1         15.80         10.25         1.97 o
  -1  20   1          8.69          7.18         1.14 o
   0  20   1         16.54         17.38         2.11 o
   1  20   1          0.59          0.40         0.65 o
   2  20   1         49.41         52.90         3.72 o
   3  20   1         40.43         42.64         3.32 o
   4  20   1         12.88         11.19         1.62 o
   5  20   1         45.48         55.29         7.52 o
  -4  21   1         82.06         84.64         5.95 o
  -3  21   1         45.01         47.82         3.47 o
  -2  21   1         24.74         21.96         2.02 o
  -1  21   1        135.89        141.36         4.69 o
   0  21   1         71.70         76.21         3.66 o
   1  21   1          7.09          4.44         1.11 o
   2  21   1         10.72         11.65         2.18 o
   3  21   1         26.41         28.29         2.67 o
  -3  22   1         17.27         21.59         5.89 o
  -2  22   1         46.81         53.71         3.11 o
  -1  22   1         51.61         50.27         2.26 o
   0  22   1         49.62         50.93         2.83 o
   1  22   1         15.95         11.21         1.42 o
   2  22   1         38.51         37.05         2.91 o
  -2  23   1          0.01          0.00         1.49 o
  -1  23   1          0.91          1.16         0.70 o
   0  23   1          7.69          4.37         1.49 o
   1  23   1          0.31          0.98         2.62 o
 -10   0   2         27.50         28.58         3.82 o
  -9   0   2          0.02          0.00         0.96 o
  -8   0   2         24.50         19.91         2.88 o
  -7   0   2         70.01         66.07         4.47 o
  -6   0   2         92.70         86.51         4.21 o
  -5   0   2        228.11        264.19        10.58 o
  -4   0   2        153.60        132.69         3.88 o
  -3   0   2         43.20         52.17         1.91 o
  -2   0   2       1131.53       1207.15        15.69 o
  -1   0   2      12148.15      11913.17       182.52 o
   0   0   2        771.46        725.86        12.51 o
   1   0   2        530.66        499.96         9.87 o
   2   0   2       2463.37       2588.23        37.78 o
   3   0   2          3.60          3.27         0.58 o
   4   0   2        751.13        757.33        16.47 o
   5   0   2          7.39          9.05         1.24 o
   6   0   2        426.05        412.46        10.67 o
   7   0   2         30.13         31.65         4.01 o
   8   0   2         20.26         22.89         3.66 o
   9   0   2          3.37          3.88         1.86 o
 -10   1   2          1.61          2.58         0.83 o
  -9   1   2         57.21         53.45         2.91 o
  -8   1   2        155.10        157.07         5.24 o
  -7   1   2         30.24         31.72         2.08 o
  -6   1   2          0.57          0.78         0.63 o
  -5   1   2         43.70         41.42         1.82 o
  -4   1   2          0.46          3.73         0.63 o
  -3   1   2       5859.10       6072.87        53.04 o
  -2   1   2      36564.20      29476.14       345.46 o
  -1   1   2       2064.73       2134.05        20.62 o
   0   1   2        763.49        798.68         8.53 o
   1   1   2        444.01        443.58         5.57 o
   2   1   2        188.19        219.07         3.74 o
   3   1   2        577.59        644.81        11.58 o
   4   1   2        948.06        979.52        15.77 o
   5   1   2        588.82        538.26         9.91 o
   6   1   2          1.62          0.83         0.72 o
   7   1   2        134.71        142.40         4.77 o
   8   1   2        219.00        220.93         7.78 o
   9   1   2         68.72         69.21         4.09 o
 -10   2   2          0.12          1.11         0.72 o
  -9   2   2         57.49         58.76         3.02 o
  -8   2   2         12.71          9.18         1.49 o
  -7   2   2         60.08         60.86         2.82 o
  -6   2   2         19.60         22.62         1.72 o
  -5   2   2        248.72        228.32         4.33 o
  -4   2   2       1470.46       1483.61        14.44 o
  -3   2   2       1026.58       1038.65        11.09 o
  -2   2   2       4675.03       4820.25        42.00 o
  -1   2   2       3799.97       3716.28        33.61 o
   0   2   2        737.27        719.17         7.85 o
   1   2   2        318.81        296.79         4.86 o
   2   2   2         42.82         41.96         1.20 o
   3   2   2         92.70         94.62         2.65 o
   4   2   2         41.73         40.25         1.89 o
   5   2   2          5.80          5.72         1.18 o
   6   2   2        120.28        122.36         4.33 o
   7   2   2        112.00        116.84         4.50 o
   8   2   2        120.31        114.65         4.51 o
   9   2   2          0.12          0.98         0.82 o
 -10   3   2          0.77          0.84         0.69 o
  -9   3   2         65.35         66.19         3.14 o
  -8   3   2          9.90          8.94         1.49 o
  -7   3   2        122.20        122.38         4.04 o
  -6   3   2        339.17        323.52         6.03 o
  -5   3   2          0.33          0.38         0.51 o
  -4   3   2        169.83        171.71         3.26 o
  -3   3   2         24.01         33.17         1.34 o
  -2   3   2        124.72        120.55         2.55 o
  -1   3   2        769.84        888.44         9.38 o
   0   3   2        628.46        592.42         6.33 o
   1   3   2       6281.86       6571.60        72.91 o
   2   3   2        290.11        316.53         5.60 o
   3   3   2        508.57        532.20         6.59 o
   4   3   2         25.44         17.28         1.17 o
   5   3   2         12.00         10.77         1.52 o
   6   3   2        281.01        255.55         6.70 o
   7   3   2        179.51        173.86         5.73 o
   8   3   2         67.31         66.36         3.45 o
   9   3   2         18.73         16.95         1.94 o
 -10   4   2          4.73          3.32         1.10 o
  -9   4   2         61.47         55.93         2.98 o
  -8   4   2          1.67          2.89         0.96 o
  -7   4   2        458.11        432.85         8.09 o
  -6   4   2          0.58          1.61         0.69 o
  -5   4   2          1.19          0.83         0.51 o
  -4   4   2        141.09        157.53         3.08 o
  -3   4   2        281.08        299.76         4.47 o
  -2   4   2         81.53         82.52         1.78 o
  -1   4   2         90.88         81.75         1.69 o
   0   4   2        772.78        774.79         7.94 o
   1   4   2       1370.69       1472.38        15.23 o
   2   4   2        541.68        597.27         8.08 o
   3   4   2       1378.27       1508.20        15.44 o
   4   4   2          9.00          6.62         0.86 o
   5   4   2        167.38        169.24         4.72 o
   6   4   2        414.13        405.26         9.01 o
   7   4   2         10.00          6.94         1.42 o
   8   4   2         32.31         32.54         2.53 o
   9   4   2         14.28          7.99         1.44 o
 -10   5   2         81.93         81.32         5.05 o
  -9   5   2         59.96         58.74         2.90 o
  -8   5   2         40.36         42.05         2.75 o
  -7   5   2          0.14          1.13         0.72 o
  -6   5   2          0.88          0.59         0.55 o
  -5   5   2        372.33        369.20         5.98 o
  -4   5   2       1713.12       1773.84        17.58 o
  -3   5   2          6.89          4.37         0.70 o
  -2   5   2        679.65        664.32         8.33 o
  -1   5   2        103.19        117.91         2.15 o
   0   5   2        615.48        603.62         6.59 o
   1   5   2        703.44        800.43         9.17 o
   2   5   2        600.52        660.32         8.52 o
   3   5   2         58.77         48.34         1.31 o
   4   5   2         36.66         26.71         1.48 o
   5   5   2        180.93        183.77         4.98 o
   6   5   2          7.62          4.22         1.24 o
   7   5   2        144.97        147.30         5.33 o
   8   5   2         21.91         21.22         2.08 o
   9   5   2          8.46          7.17         1.54 o
 -10   6   2        175.33        176.64        10.25 o
  -9   6   2         49.66         51.12         3.62 o
  -8   6   2         27.78         25.65         2.01 o
  -7   6   2         33.36         25.72         1.97 o
  -6   6   2        283.10        277.75         5.87 o
  -5   6   2        572.07        612.19         8.79 o
  -4   6   2         57.41         58.54         1.85 o
  -3   6   2        102.81        100.05         2.28 o
  -2   6   2        820.84        786.60         9.24 o
  -1   6   2        512.14        540.04         6.31 o
   0   6   2       4897.20       5216.18        48.49 o
   1   6   2       1673.95       1957.55        21.10 o
   2   6   2        525.38        511.16         6.84 o
   3   6   2        199.84        228.22         4.61 o
   4   6   2        199.67        200.18         4.07 o
   5   6   2       1050.66       1026.61        14.64 o
   6   6   2        145.22        141.93         4.67 o
   7   6   2         91.60         92.34         4.20 o
   8   6   2          0.07          0.70         0.71 o
   9   6   2         10.05          8.69         1.95 o
  -9   7   2         38.89         29.21         2.95 o
  -8   7   2         42.43         47.77         3.20 o
  -7   7   2         83.15         85.79         3.24 o
  -6   7   2         13.23         13.12         1.54 o
  -5   7   2         13.95         16.91         1.37 o
  -4   7   2          5.26          3.22         0.66 o
  -3   7   2       1257.76       1275.06        13.12 o
  -2   7   2        227.24        209.27         3.65 o
  -1   7   2         29.10         31.04         1.15 o
   0   7   2         83.28         78.21         1.79 o
   1   7   2          9.23          9.30         0.66 o
   2   7   2          6.26          1.79         0.48 o
   3   7   2          2.00          4.71         0.55 o
   4   7   2        260.80        247.19         4.68 o
   5   7   2        299.97        316.25         6.58 o
   6   7   2          0.90          0.59         0.79 o
   7   7   2         22.93         19.60         2.01 o
   8   7   2          7.55          4.91         1.74 o
   9   7   2         49.89         56.60         9.16 o
  -9   8   2         19.03         13.62         2.00 o
  -8   8   2         11.43         11.73         1.98 o
  -7   8   2        112.31        108.62         4.43 o
  -6   8   2        107.65        112.73         3.61 o
  -5   8   2          0.64          1.05         0.64 o
  -4   8   2        353.80        375.05         6.14 o
  -3   8   2        728.33        758.92         8.77 o
  -2   8   2        388.77        400.37         5.74 o
  -1   8   2       1555.81       1655.93        16.58 o
   0   8   2          0.45          3.11         0.51 o
   1   8   2         39.83         69.48         1.65 o
   2   8   2       2777.11       2893.39        24.82 o
   3   8   2         43.48         43.27         1.43 o
   4   8   2         50.99         55.90         2.43 o
   5   8   2         85.36         73.70         2.94 o
   6   8   2        596.13        579.05        11.10 o
   7   8   2        292.66        293.79         7.63 o
   8   8   2          3.19          1.74         0.86 o
  -9   9   2         35.18         31.27         3.18 o
  -8   9   2        109.58        117.31         5.25 o
  -7   9   2         14.91         22.96         2.50 o
  -6   9   2         23.38         25.17         1.65 o
  -5   9   2        159.74        156.75         4.22 o
  -4   9   2         32.18         39.37         1.79 o
  -3   9   2        357.60        344.94         5.59 o
  -2   9   2        935.81        967.41        11.88 o
  -1   9   2         11.69         17.65         1.06 o
   0   9   2        732.52        775.28         8.35 o
   1   9   2          8.18          7.23         0.64 o
   2   9   2        435.31        432.02         5.63 o
   3   9   2        246.09        228.51         4.41 o
   4   9   2         75.38         87.06         3.14 o
   5   9   2       1121.73       1093.99        16.42 o
   6   9   2         14.96         11.94         1.82 o
   7   9   2         67.92         66.70         3.85 o
   8   9   2         83.28         81.78         5.01 o
  -9  10   2        161.50        188.93         7.60 o
  -8  10   2         30.50         29.62         2.64 o
  -7  10   2          7.79          5.81         1.35 o
  -6  10   2          0.39          0.48         0.73 o
  -5  10   2          4.24          2.09         0.72 o
  -4  10   2        609.15        625.76         9.90 o
  -3  10   2        304.83        310.71         6.38 o
  -2  10   2          0.06          2.85         0.79 o
  -1  10   2        196.36        212.41         4.12 o
   0  10   2         56.02         57.83         1.46 o
   1  10   2          8.82         11.21         0.74 o
   2  10   2          9.63          7.69         0.73 o
   3  10   2        253.18        244.00         4.86 o
   4  10   2        252.89        258.97         5.95 o
   5  10   2        491.56        483.49        10.35 o
   6  10   2          0.22          0.82         0.90 o
   7  10   2         21.67         19.93         2.21 o
   8  10   2          2.46          1.42         0.91 o
  -9  11   2          6.40          6.39         1.30 o
  -8  11   2         11.36         11.78         1.85 o
  -7  11   2          5.19          3.61         1.18 o
  -6  11   2        249.63        245.62         7.85 o
  -5  11   2         58.06         51.49         2.22 o
  -4  11   2         22.07         27.14         1.77 o
  -3  11   2          1.78          1.34         0.71 o
  -2  11   2         23.17         28.32         1.68 o
  -1  11   2       1010.76       1112.54        16.05 o
   0  11   2        343.24        319.24         6.76 o
   1  11   2        253.25        256.52         5.33 o
   2  11   2        548.62        562.53         9.56 o
   3  11   2        558.74        563.31         9.95 o
   4  11   2        354.04        369.99         8.81 o
   5  11   2         59.47         63.89         3.44 o
   6  11   2          7.74          6.50         1.65 o
   7  11   2          2.94          2.57         0.97 o
   8  11   2         31.38         31.87         3.05 o
  -9  12   2         40.96         46.41         6.47 o
  -8  12   2          3.76          3.45         1.32 o
  -7  12   2        114.34        116.69         6.06 o
  -6  12   2        137.37        134.86         5.74 o
  -5  12   2          0.02          0.59         0.89 o
  -4  12   2        402.16        389.52         7.37 o
  -3  12   2         55.28         57.32         2.43 o
  -2  12   2         42.57         46.24         2.32 o
  -1  12   2        406.70        406.76         7.53 o
   0  12   2       1169.05       1191.53        17.90 o
   1  12   2         37.15         37.67         2.13 o
   2  12   2        548.98        489.16         8.04 o
   3  12   2         22.00         25.09         2.13 o
   4  12   2         14.09         15.29         2.00 o
   5  12   2         73.64         70.68         4.10 o
   6  12   2          1.08          1.96         0.92 o
   7  12   2         90.27        105.52         5.01 o
   8  12   2          0.18          0.00         2.62 o
  -8  13   2          6.50          4.04         1.46 o
  -7  13   2          5.85          5.99         1.76 o
  -6  13   2        119.82        117.83         7.56 o
  -5  13   2         17.30         18.61         2.74 o
  -4  13   2        542.69        513.87         9.48 o
  -3  13   2        326.65        316.69         6.88 o
  -2  13   2        103.02         90.77         3.35 o
  -1  13   2        825.08        766.85        12.06 o
   0  13   2         73.47         65.20         3.08 o
   1  13   2        300.48        267.34         6.65 o
   2  13   2        306.36        281.52         6.12 o
   3  13   2        273.15        243.23         7.06 o
   4  13   2          7.69          5.72         1.23 o
   5  13   2          0.21          2.06         1.07 o
   6  13   2          2.96          2.63         0.96 o
   7  13   2         10.33          9.36         1.71 o
  -8  14   2         26.36         23.64         6.14 o
  -7  14   2         51.86         56.17         4.65 o
  -6  14   2        227.36        236.09         8.82 o
  -5  14   2          0.50          0.67         0.93 o
  -4  14   2          6.21          6.55         1.04 o
  -3  14   2        201.83        208.11         5.48 o
  -2  14   2         21.99         16.47         1.65 o
  -1  14   2          2.45          1.34         0.88 o
   0  14   2        482.88        477.29         9.72 o
   1  14   2         59.06         63.54         2.85 o
   2  14   2         25.54         27.27         2.08 o
   3  14   2        208.12        211.54         6.68 o
   4  14   2         11.60          9.71         1.83 o
   5  14   2         28.79         27.48         2.91 o
   6  14   2        147.41        158.26         6.21 o
   7  14   2          8.10          8.16         1.37 o
  -8  15   2         65.20         48.37         5.96 o
  -7  15   2          0.39          2.22         1.30 o
  -6  15   2         60.13         59.65         4.07 o
  -5  15   2        487.65        486.32        13.41 o
  -4  15   2        112.86        119.06         4.76 o
  -3  15   2         79.80         76.00         3.15 o
  -2  15   2         12.23         12.12         1.56 o
  -1  15   2        274.92        259.23         6.16 o
   0  15   2        310.72        259.89         6.87 o
   1  15   2        309.27        263.82         6.61 o
   2  15   2        699.99        645.12        12.59 o
   3  15   2         16.69          9.74         1.68 o
   4  15   2         25.99         33.53         2.92 o
   5  15   2          0.86          1.63         1.56 o
   6  15   2          2.38          0.10         0.94 o
   7  15   2          3.30          4.63         2.75 o
  -7  16   2         19.19         20.70         2.09 o
  -6  16   2         25.61         22.24         2.46 o
  -5  16   2        136.95        141.72         6.63 o
  -4  16   2         26.39         27.52         2.54 o
  -3  16   2          6.32          6.70         1.17 o
  -2  16   2         39.23         39.84         2.35 o
  -1  16   2          5.19          2.24         0.83 o
   0  16   2          1.14          1.40         0.85 o
   1  16   2          3.65          5.54         1.15 o
   2  16   2         23.80         36.30         3.31 o
   3  16   2          7.25          8.81         1.72 o
   4  16   2        101.50        107.87         5.28 o
   5  16   2         12.12         14.85         2.14 o
   6  16   2          0.26          0.56         1.03 o
  -7  17   2         82.65         95.88         8.52 o
  -6  17   2          0.08          1.24         1.01 o
  -5  17   2         56.80         52.63         4.18 o
  -4  17   2        152.32        168.31         5.99 o
  -3  17   2         66.56         62.99         2.88 o
  -2  17   2        173.79        160.53         4.91 o
  -1  17   2         77.50         67.25         2.98 o
   0  17   2        250.71        234.10         6.45 o
   1  17   2        150.97        142.84         4.97 o
   2  17   2         88.79         95.60         4.66 o
   3  17   2         72.32         68.11         3.92 o
   4  17   2         26.25         26.82         3.33 o
   5  17   2         61.25         78.10         5.02 o
   6  17   2         37.55         43.37         3.83 o
  -6  18   2         30.18         36.34         3.30 o
  -5  18   2          3.25          2.27         1.18 o
  -4  18   2         70.63         73.52         4.19 o
  -3  18   2          0.50          0.34         0.63 o
  -2  18   2         56.24         50.82         2.65 o
  -1  18   2         23.60         21.63         1.73 o
   0  18   2          9.72         10.26         1.58 o
   1  18   2         39.31         33.18         2.70 o
   2  18   2          0.34          0.80         0.85 o
   3  18   2         43.57         49.86         3.30 o
   4  18   2          0.02          0.88         0.80 o
   5  18   2          0.62          0.67         1.00 o
  -6  19   2          1.11          1.08         1.88 o
  -5  19   2          8.94         12.34         1.70 o
  -4  19   2         56.61         51.83         3.74 o
  -3  19   2         86.94        100.99         4.53 o
  -2  19   2        218.87        239.00         6.31 o
  -1  19   2          1.25          1.42         0.71 o
   0  19   2          2.99          1.29         0.89 o
   1  19   2          2.99          3.43         1.06 o
   2  19   2         13.38         13.61         1.99 o
   3  19   2          0.92          1.78         0.91 o
   4  19   2          1.73          2.88         1.37 o
   5  19   2          0.41          0.98         1.96 o
  -5  20   2          0.44          1.83         1.16 o
  -4  20   2         25.25         24.72         2.51 o
  -3  20   2         30.63         30.86         2.51 o
  -2  20   2         85.42         93.42         3.53 o
  -1  20   2          0.24          1.36         0.50 o
   0  20   2         11.85          8.67         1.45 o
   1  20   2         14.14         10.03         1.85 o
   2  20   2         64.49         76.87         4.34 o
   3  20   2         89.30        105.95         5.50 o
   4  20   2         10.16          7.73         2.15 o
  -4  21   2         34.33         30.87         4.74 o
  -3  21   2          0.04          2.37         0.86 o
  -2  21   2          0.37          2.34         0.84 o
  -1  21   2         77.47         77.34         3.69 o
   0  21   2        119.63        112.28         5.00 o
   1  21   2         12.46          9.27         1.65 o
   2  21   2          0.98          3.37         1.00 o
   3  21   2         73.97         77.85         4.54 o
  -3  22   2          5.84          3.26         1.12 o
  -2  22   2          2.11          1.77         0.76 o
  -1  22   2         10.94         10.94         1.36 o
   0  22   2         11.98         11.78         1.47 o
   1  22   2          0.08          0.55         0.90 o
   2  22   2         20.11         30.43         5.23 o
  -2  23   2          0.37          2.15         1.09 o
  -1  23   2         52.13         55.11         6.29 o
   0  23   2         74.11         84.67         6.12 o
   1  23   2          6.06         15.38         3.27 o
 -10   1   3         51.38         50.46         3.02 o
  -9   1   3          0.00          0.82         0.74 o
  -8   1   3         41.31         39.04         2.56 o
  -7   1   3          1.04          1.26         0.75 o
  -6   1   3        438.61        434.99         7.71 o
  -5   1   3         37.73         30.97         1.55 o
  -4   1   3       1352.59       1416.26        13.44 o
  -3   1   3        357.55        410.28         4.98 o
  -2   1   3          1.51          2.96         0.49 o
  -1   1   3        510.06        449.75         5.44 o
   0   1   3         27.64         22.11         0.88 o
   1   1   3        128.66        134.64         3.35 o
   2   1   3         65.35         70.35         1.55 o
   3   1   3          3.66          2.96         0.48 o
   4   1   3          0.02          0.89         0.46 o
   5   1   3         13.70         12.02         1.41 o
   6   1   3          4.42          2.73         0.78 o
   7   1   3        223.47        211.45         7.32 o
   8   1   3         19.51         18.49         2.29 o
   9   1   3          3.35          3.82         1.25 o
 -10   2   3          1.73          2.31         0.88 o
  -9   2   3         43.84         37.07         2.49 o
  -8   2   3        157.68        148.66         5.13 o
  -7   2   3         62.04         63.26         2.77 o
  -6   2   3         31.45         32.11         1.94 o
  -5   2   3         59.60         56.20         2.10 o
  -4   2   3        208.63        178.59         3.25 o
  -3   2   3       1379.05       1357.24        12.99 o
  -2   2   3         13.79         18.95         0.86 o
  -1   2   3        119.81        125.53         2.30 o
   0   2   3        994.93        995.87         9.09 o
   1   2   3       1385.87       1404.78        14.33 o
   2   2   3         34.37         34.90         1.21 o
   3   2   3       1145.86       1277.18        16.05 o
   4   2   3          0.48          0.53         0.73 o
   5   2   3         63.59         55.76         2.73 o
   6   2   3         12.38         14.29         1.77 o
   7   2   3         27.59         28.53         2.04 o
   8   2   3         70.10         66.70         3.95 o
   9   2   3         11.17         12.68         6.38 o
 -10   3   3          0.00          1.28         0.76 o
  -9   3   3         57.31         57.12         3.33 o
  -8   3   3         76.46         78.01         3.59 o
  -7   3   3         62.57         61.56         2.77 o
  -6   3   3        253.47        245.40         5.21 o
  -5   3   3         58.39         60.43         2.06 o
  -4   3   3       3371.82       3573.07        32.87 o
  -3   3   3        310.40        331.97         4.78 o
  -2   3   3       1936.26       2001.74        19.44 o
  -1   3   3        201.42        212.70         3.06 o
   0   3   3       1243.11       1213.63        11.98 o
   1   3   3        421.38        414.41         4.56 o
   2   3   3          8.83          8.54         0.69 o
   3   3   3         21.63         23.30         1.23 o
   4   3   3         20.93         18.11         1.64 o
   5   3   3          0.01          0.54         0.74 o
   6   3   3          0.69          1.86         0.77 o
   7   3   3          5.71          6.85         1.62 o
   8   3   3          0.03          1.60         0.97 o
   9   3   3          0.83          0.00         1.57 o
 -10   4   3         19.56         20.94         1.91 o
  -9   4   3         36.03         35.23         2.92 o
  -8   4   3          0.00          1.35         0.80 o
  -7   4   3          4.52          3.79         0.97 o
  -6   4   3        253.63        236.15         5.12 o
  -5   4   3        156.56        154.04         3.85 o
  -4   4   3          9.22         11.73         1.06 o
  -3   4   3         43.54         28.64         1.20 o
  -2   4   3         58.44         41.96         1.32 o
  -1   4   3        635.08        653.37         7.25 o
   0   4   3         48.37         66.61         1.51 o
   1   4   3        138.73        170.53         3.09 o
   2   4   3        924.80       1011.00        12.39 o
   3   4   3        123.96         96.77         2.25 o
   4   4   3         38.29         38.35         1.89 o
   5   4   3          8.65          5.07         1.24 o
   6   4   3        177.05        168.01         5.36 o
   7   4   3         26.40         25.65         2.06 o
   8   4   3         36.90         36.86         2.44 o
   9   4   3          0.56          1.64         1.96 o
 -10   5   3         14.63         13.79         1.89 o
  -9   5   3          9.29          8.35         1.67 o
  -8   5   3         26.63         23.66         2.33 o
  -7   5   3        189.85        192.55         5.37 o
  -6   5   3         59.64         59.26         2.38 o
  -5   5   3          0.51          0.50         0.49 o
  -4   5   3        412.94        415.88         6.12 o
  -3   5   3         63.18         71.15         1.92 o
  -2   5   3         25.32         18.46         1.04 o
  -1   5   3        619.99        623.14         6.78 o
   0   5   3       4354.42       4631.57        42.15 o
   1   5   3        506.97        561.50         7.16 o
   2   5   3        194.43        197.71         4.11 o
   3   5   3          0.13          0.23         0.21 o
   4   5   3        126.93        107.03         3.41 o
   5   5   3         19.83         23.28         2.05 o
   6   5   3        749.71        723.17        13.44 o
   7   5   3         71.13         71.79         3.52 o
   8   5   3          4.43          2.45         0.84 o
   9   5   3          8.50          6.54         1.14 o
 -10   6   3         80.83         74.84         5.42 o
  -9   6   3         26.81         28.61         2.87 o
  -8   6   3         66.83         73.27         3.32 o
  -7   6   3          8.39         11.20         1.71 o
  -6   6   3          0.67          0.44         0.63 o
  -5   6   3        179.55        182.91         4.00 o
  -4   6   3          0.08          0.22         0.37 o
  -3   6   3        368.36        357.34         5.07 o
  -2   6   3         62.29         60.59         1.76 o
  -1   6   3          9.15          6.82         0.68 o
   0   6   3        472.93        492.28         5.96 o
   1   6   3         11.28         11.01         0.98 o
   2   6   3        637.71        652.58         8.40 o
   3   6   3        227.30        215.20         5.54 o
   4   6   3        258.87        251.25         4.52 o
   5   6   3         49.97         43.35         2.35 o
   6   6   3        116.24        119.23         4.57 o
   7   6   3          0.02          0.69         0.72 o
   8   6   3          1.91          1.12         0.82 o
 -10   7   3          0.25          0.25         1.68 o
  -9   7   3         31.97         29.23         1.95 o
  -8   7   3         36.08         31.63         2.25 o
  -7   7   3          2.62          2.94         0.96 o
  -6   7   3         43.95         41.60         2.09 o
  -5   7   3          0.11          0.98         0.56 o
  -4   7   3        222.18        222.38         4.73 o
  -3   7   3          0.06          1.63         0.46 o
  -2   7   3         40.67         26.28         1.20 o
  -1   7   3        632.89        681.86         7.52 o
   0   7   3         94.88         86.49         2.42 o
   1   7   3          0.70          1.04         0.25 o
   2   7   3        837.39        881.03        11.04 o
   3   7   3         25.88         29.43         1.78 o
   4   7   3        872.69        883.27        11.10 o
   5   7   3        103.42        102.89         3.69 o
   6   7   3        298.47        294.16         7.19 o
   7   7   3          3.49          1.27         0.78 o
   8   7   3         27.83         28.42         2.14 o
 -10   8   3          4.80          5.89         3.27 o
  -9   8   3          2.26          1.82         1.12 o
  -8   8   3          4.00          3.34         0.90 o
  -7   8   3        130.05        140.18         4.55 o
  -6   8   3        191.68        178.76         4.71 o
  -5   8   3         22.81         28.87         1.68 o
  -4   8   3        155.23        171.57         3.91 o
  -3   8   3        481.45        493.85         7.17 o
  -2   8   3          2.02          2.23         0.56 o
  -1   8   3        904.54        978.50        10.22 o
   0   8   3         70.43         68.39         1.80 o
   1   8   3        487.78        522.91         6.23 o
   2   8   3        294.37        297.66         5.09 o
   3   8   3        379.05        367.36         7.05 o
   4   8   3        282.54        295.95         4.91 o
   5   8   3         22.58         19.87         1.83 o
   6   8   3         76.09         77.47         3.44 o
   7   8   3          4.82          3.91         1.36 o
   8   8   3          0.21          0.91         0.65 o
  -9   9   3         43.47         51.46         3.97 o
  -8   9   3         30.57         28.72         2.55 o
  -7   9   3          0.06          1.74         1.08 o
  -6   9   3        224.17        200.01         5.28 o
  -5   9   3        198.06        226.97         5.43 o
  -4   9   3          2.87          1.66         0.73 o
  -3   9   3        213.93        250.57         4.88 o
  -2   9   3        106.48         99.05         2.64 o
  -1   9   3         93.71        110.17         2.25 o
   0   9   3       1234.85       1332.95        14.04 o
   1   9   3        141.15        120.02         2.78 o
   2   9   3         84.62         84.67         2.29 o
   3   9   3          3.91          1.22         0.72 o
   4   9   3        326.52        326.68         5.93 o
   5   9   3        247.03        253.43         5.89 o
   6   9   3         58.76         57.71         2.92 o
   7   9   3         37.59         37.93         3.14 o
   8   9   3          2.57          2.76         0.93 o
  -9  10   3        101.57        102.72         6.00 o
  -8  10   3        145.31        155.40         6.21 o
  -7  10   3          0.28          0.58         0.71 o
  -6  10   3         32.66         26.52         2.11 o
  -5  10   3         49.72         54.45         2.54 o
  -4  10   3         59.42         56.76         2.54 o
  -3  10   3        496.55        483.38        10.38 o
  -2  10   3         78.81         71.44         2.91 o
  -1  10   3        580.28        531.47         8.07 o
   0  10   3        440.51        452.33         7.40 o
   1  10   3         94.17         91.55         2.16 o
   2  10   3          0.07          0.80         0.25 o
   3  10   3        427.12        442.37         6.29 o
   4  10   3        273.08        287.15         5.72 o
   5  10   3          4.70          3.57         1.43 o
   6  10   3          7.99          6.35         1.34 o
   7  10   3         61.87         67.60         4.44 o
   8  10   3          5.09         23.23         4.58 o
  -9  11   3          5.70          6.26         1.83 o
  -8  11   3         81.93         81.35         4.76 o
  -7  11   3         14.85         14.37         2.65 o
  -6  11   3          2.42          0.38         0.78 o
  -5  11   3         13.97         14.55         1.65 o
  -4  11   3         38.52         38.24         2.16 o
  -3  11   3        160.39        160.23         4.23 o
  -2  11   3        390.51        374.87         8.38 o
  -1  11   3          6.03          3.56         0.69 o
   0  11   3          4.82          3.98         0.85 o
   1  11   3          0.21          0.31         0.54 o
   2  11   3        123.21        121.09         3.93 o
   3  11   3          5.22          2.76         0.71 o
   4  11   3        114.71        113.93         3.94 o
   5  11   3          1.52          1.46         0.77 o
   6  11   3          1.92          0.44         0.69 o
   7  11   3          7.45          5.57         1.54 o
   8  11   3         34.19         29.12         5.89 o
  -9  12   3         24.01         17.34         3.93 o
  -8  12   3          1.06          2.44         1.51 o
  -7  12   3          0.98          1.30         1.03 o
  -6  12   3          8.27          8.61         1.37 o
  -5  12   3          0.07          1.12         0.71 o
  -4  12   3         72.67         64.60         2.74 o
  -3  12   3         40.42         43.51         2.23 o
  -2  12   3        172.78        167.39         4.57 o
  -1  12   3          8.89          5.44         0.96 o
   0  12   3         15.84         11.59         1.53 o
   1  12   3         21.40         22.41         2.02 o
   2  12   3         17.50         17.54         1.78 o
   3  12   3        654.19        633.12        11.89 o
   4  12   3        105.55        104.15         4.13 o
   5  12   3        117.61        119.64         4.83 o
   6  12   3          6.89          5.71         1.41 o
   7  12   3          3.26          2.40         0.90 o
  -8  13   3         58.55         68.40         4.17 o
  -7  13   3         29.71         31.74         2.89 o
  -6  13   3         31.48         34.75         2.05 o
  -5  13   3          3.34          1.64         0.82 o
  -4  13   3         13.58         14.77         1.83 o
  -3  13   3         86.26         95.23         3.55 o
  -2  13   3        234.09        218.59         5.49 o
  -1  13   3        312.40        290.32         6.18 o
   0  13   3        150.14        147.37         4.72 o
   1  13   3          1.00          0.53         0.70 o
   2  13   3         83.35         73.79         3.56 o
   3  13   3          0.05          0.12         0.86 o
   4  13   3          7.84          5.41         1.21 o
   5  13   3         17.69         15.14         1.95 o
   6  13   3         32.72         34.72         2.71 o
   7  13   3          0.37          1.24         0.97 o
  -8  14   3         28.07         31.05         3.16 o
  -7  14   3          1.45          2.35         1.25 o
  -6  14   3         49.52         47.40         3.69 o
  -5  14   3          0.78          0.85         0.80 o
  -4  14   3         43.71         45.72         2.52 o
  -3  14   3        162.32        166.48         4.91 o
  -2  14   3        146.76        152.45         4.52 o
  -1  14   3         98.08         80.62         2.99 o
   0  14   3          6.53          5.27         1.26 o
   1  14   3          1.21          0.46         0.70 o
   2  14   3          6.96          3.80         1.23 o
   3  14   3          3.58          6.53         1.33 o
   4  14   3          1.27          2.50         0.94 o
   5  14   3         11.15         12.91         2.14 o
   6  14   3          4.29          4.32         1.00 o
   7  14   3         22.18         21.73         2.01 o
  -8  15   3         12.95          8.32         2.42 o
  -7  15   3         10.54          7.70         1.63 o
  -6  15   3          9.24         11.30         2.03 o
  -5  15   3        357.57        367.63         8.56 o
  -4  15   3        321.17        324.21         7.55 o
  -3  15   3        121.84        121.62         4.23 o
  -2  15   3        113.88        109.19         3.88 o
  -1  15   3        117.81        110.69         3.55 o
   0  15   3          2.84          1.99         0.82 o
   1  15   3        326.38        303.02         7.59 o
   2  15   3         43.85         36.78         2.77 o
   3  15   3         23.36         18.90         2.17 o
   4  15   3         36.87         35.62         2.94 o
   5  15   3        168.84        189.11         8.83 o
   6  15   3         62.03         64.01         3.67 o
  -7  16   3          0.30          0.41         1.04 o
  -6  16   3          2.24          2.66         1.31 o
  -5  16   3         19.39         24.79         2.46 o
  -4  16   3         69.14         69.91         3.16 o
  -3  16   3         82.28         79.29         3.39 o
  -2  16   3        297.51        311.60         7.17 o
  -1  16   3         40.25         35.96         1.86 o
   0  16   3         33.08         32.49         2.44 o
   1  16   3          0.25          2.20         0.95 o
   2  16   3         51.23         43.68         3.12 o
   3  16   3          0.34          1.12         0.86 o
   4  16   3         15.14         19.62         3.27 o
   5  16   3          4.31          5.64         1.94 o
   6  16   3          3.96          6.52         1.23 o
  -7  17   3         50.84         55.46         7.21 o
  -6  17   3         29.21         25.63         2.89 o
  -5  17   3        185.55        184.17         7.69 o
  -4  17   3         51.50         52.90         2.68 o
  -3  17   3         32.75         35.33         2.31 o
  -2  17   3         82.19         80.89         3.42 o
  -1  17   3          0.83          0.83         0.82 o
   0  17   3         62.04         53.88         3.10 o
   1  17   3          9.67          9.14         1.62 o
   2  17   3         36.82         45.06         3.11 o
   3  17   3         12.90         12.29         2.47 o
   4  17   3         15.98         17.49         2.64 o
   5  17   3         17.13         15.25         2.46 o
  -6  18   3         13.85         12.75         1.76 o
  -5  18   3          3.32          2.25         1.08 o
  -4  18   3         13.99         14.61         1.47 o
  -3  18   3         69.62         71.65         3.24 o
  -2  18   3         19.97         17.61         1.77 o
  -1  18   3          2.84          1.68         0.82 o
   0  18   3          6.43          5.78         1.08 o
   1  18   3         46.02         42.36         3.10 o
   2  18   3          0.14          1.23         1.25 o
   3  18   3          8.58          8.84         1.63 o
   4  18   3          4.23          9.31         2.45 o
   5  18   3          2.65          4.30         1.43 o
  -6  19   3         20.15         21.92         3.93 o
  -5  19   3         28.00         27.61         2.54 o
  -4  19   3          1.35          0.90         0.86 o
  -3  19   3         22.23         20.61         1.69 o
  -2  19   3         38.65         37.21         2.16 o
  -1  19   3          3.02          1.35         0.77 o
   0  19   3          0.65          2.18         0.83 o
   1  19   3          2.91          1.68         1.00 o
   2  19   3          1.56          1.86         0.81 o
   3  19   3          1.75          1.16         0.86 o
   4  19   3          8.07         11.86         2.74 o
  -5  20   3         30.78         39.49         8.18 o
  -4  20   3         38.63         41.58         2.76 o
  -3  20   3          0.58          1.08         0.71 o
  -2  20   3          1.89          1.19         0.71 o
  -1  20   3         51.93         50.50         3.06 o
   0  20   3         54.84         45.96         2.97 o
   1  20   3         72.89         81.81         4.38 o
   2  20   3         40.13         50.08         3.73 o
   3  20   3        101.81        124.54         6.29 o
   4  20   3         39.68         37.61         8.67 o
  -4  21   3         37.87         38.63         5.40 o
  -3  21   3         49.25         50.32         2.47 o
  -2  21   3          6.52          5.30         1.22 o
  -1  21   3         52.26         48.11         2.83 o
   0  21   3         43.30         50.09         3.01 o
   1  21   3         23.93         25.61         2.61 o
   2  21   3         12.21         11.54         1.71 o
   3  21   3          0.05          0.00         1.88 o
  -3  22   3         95.46        106.78         5.66 o
  -2  22   3          9.78          6.32         0.98 o
  -1  22   3        105.92        113.64         4.52 o
   0  22   3          9.70          8.10         1.39 o
   1  22   3          1.29          0.00         2.62 o
   2  22   3          7.40         10.14         3.27 o
 -10   0   4        152.31        143.31        11.74 o
  -9   0   4         24.89         25.77         3.87 o
  -8   0   4          9.35          8.36         2.15 o
  -7   0   4        316.59        306.35         9.38 o
  -6   0   4        260.29        235.21         7.60 o
  -5   0   4       4911.70       4993.65        67.29 o
  -4   0   4       7281.17       7321.82        89.29 o
  -3   0   4        126.26        172.04         3.82 o
  -2   0   4         88.99         94.68         2.43 o
  -1   0   4        334.75        381.04         8.67 o
   0   0   4        566.42        610.75        12.09 o
   1   0   4        659.18        761.95        10.03 o
   2   0   4       2842.81       3142.32        52.50 o
   3   0   4       1358.87       1254.35        27.48 o
   4   0   4         29.07         22.02         2.99 o
   5   0   4        106.33        104.69        10.02 o
   6   0   4        330.63        313.25        12.37 o
   7   0   4         34.72         37.98         4.28 o
   8   0   4         13.17          7.20         1.99 o
 -10   1   4          6.95          5.64         1.17 o
  -9   1   4         37.84         40.85         2.93 o
  -8   1   4         21.18         20.64         1.83 o
  -7   1   4         25.17         28.89         2.10 o
  -6   1   4        244.60        230.61         5.34 o
  -5   1   4        538.06        542.25         7.46 o
  -4   1   4       2366.56       2531.72        22.40 o
  -3   1   4        482.31        529.02         5.98 o
  -2   1   4        145.58        136.69         2.47 o
  -1   1   4        171.98        170.33         3.23 o
   0   1   4        211.59        226.72         3.33 o
   1   1   4        892.12        974.75         9.89 o
   2   1   4        598.01        660.47         9.02 o
   3   1   4          0.10          0.87         0.43 o
   4   1   4        648.14        648.31        11.28 o
   5   1   4         37.27         43.79         2.88 o
   6   1   4         47.94         44.58         3.12 o
   7   1   4         29.46         24.40         2.47 o
   8   1   4          0.02          0.66         0.92 o
 -10   2   4          7.19          2.69         1.19 o
  -9   2   4          0.15          1.56         0.85 o
  -8   2   4         62.17         62.56         3.30 o
  -7   2   4         97.04        101.35         3.63 o
  -6   2   4         17.88         20.05         1.82 o
  -5   2   4          0.21          0.13         0.40 o
  -4   2   4       1081.61       1117.02        11.67 o
  -3   2   4        489.41        558.84         6.80 o
  -2   2   4        140.48        136.42         2.43 o
  -1   2   4        881.45        881.86         9.88 o
   0   2   4          0.02          0.27         0.26 o
   1   2   4       1004.99       1063.45        11.17 o
   2   2   4         12.53          7.86         0.69 o
   3   2   4         18.92         21.30         1.12 o
   4   2   4         36.33         26.90         1.89 o
   5   2   4         49.33         40.33         2.27 o
   6   2   4        267.34        249.54         6.19 o
   7   2   4        308.40        306.22         9.11 o
   8   2   4         15.01         16.37         3.50 o
 -10   3   4          4.50          7.31         1.11 o
  -9   3   4          8.66          6.28         1.28 o
  -8   3   4         40.56         39.48         2.75 o
  -7   3   4        119.31        131.61         4.41 o
  -6   3   4        100.55        107.63         3.24 o
  -5   3   4        397.41        455.75         6.66 o
  -4   3   4       1161.98       1179.50        12.64 o
  -3   3   4        220.81        231.56         3.62 o
  -2   3   4        442.59        455.15         5.56 o
  -1   3   4        659.82        647.59         7.38 o
   0   3   4         56.65         54.64         1.41 o
   1   3   4        174.60        204.63         3.06 o
   2   3   4         94.95         89.38         1.93 o
   3   3   4         19.83         22.24         1.17 o
   4   3   4          0.10          1.57         0.77 o
   5   3   4        872.10        861.01        14.43 o
   6   3   4         50.41         46.25         2.65 o
   7   3   4         26.66         29.22         1.88 o
   8   3   4         75.85         76.55         4.93 o
 -10   4   4          4.12          2.05         1.08 o
  -9   4   4         36.26         37.42         2.86 o
  -8   4   4          5.70          3.98         1.11 o
  -7   4   4          0.17          0.69         0.76 o
  -6   4   4          0.04          0.73         0.72 o
  -5   4   4         29.71         31.58         1.61 o
  -4   4   4         26.17         16.69         1.20 o
  -3   4   4         12.05         13.11         0.95 o
  -2   4   4        570.00        618.08         7.78 o
  -1   4   4       1013.58       1071.42        10.73 o
   0   4   4        117.63        114.07         2.21 o
   1   4   4       1107.66       1174.87        12.30 o
   2   4   4        129.66        132.21         2.52 o
   3   4   4         33.50         32.40         1.33 o
   4   4   4         92.14         84.33         3.24 o
   5   4   4        672.27        631.88        11.68 o
   6   4   4        146.55        142.04         4.91 o
   7   4   4          0.05          0.66         0.64 o
   8   4   4          1.25          1.77         0.87 o
 -10   5   4         20.99         21.31         2.23 o
  -9   5   4          3.23          3.01         1.12 o
  -8   5   4        372.62        396.69         8.86 o
  -7   5   4         25.91         27.76         2.02 o
  -6   5   4         26.58         19.25         1.76 o
  -5   5   4        375.78        427.33         7.10 o
  -4   5   4        361.04        389.05         5.76 o
  -3   5   4         17.31         13.40         0.92 o
  -2   5   4        504.29        512.38         6.78 o
  -1   5   4        152.66        126.54         2.20 o
   0   5   4          0.57          0.35         0.31 o
   1   5   4       1507.01       1704.62        17.59 o
   2   5   4         20.47         18.00         1.39 o
   3   5   4         89.61         77.79         1.94 o
   4   5   4        141.98        148.77         4.19 o
   5   5   4        141.62        139.24         4.72 o
   6   5   4         15.16         11.41         1.52 o
   7   5   4          3.97          5.41         1.29 o
   8   5   4          0.16          0.74         0.70 o
 -10   6   4         56.22         51.08         5.02 o
  -9   6   4         31.51         33.37         2.61 o
  -8   6   4         34.58         28.49         2.36 o
  -7   6   4         26.34         26.36         2.07 o
  -6   6   4        601.80        602.76         9.53 o
  -5   6   4         23.56         21.29         1.68 o
  -4   6   4         74.38         84.62         2.65 o
  -3   6   4        149.66        154.81         3.09 o
  -2   6   4        127.14        117.74         2.44 o
  -1   6   4        615.33        708.00         7.46 o
   0   6   4       2151.27       2284.06        22.14 o
   1   6   4        476.57        463.95         5.62 o
   2   6   4        549.03        532.98         8.14 o
   3   6   4        107.06        122.58         3.76 o
   4   6   4        583.80        596.10         9.67 o
   5   6   4          0.17          0.37         0.65 o
   6   6   4         51.19         45.01         3.75 o
   7   6   4          7.11          4.96         1.13 o
   8   6   4          1.48          2.08         0.99 o
 -10   7   4         25.19         27.03         2.13 o
  -9   7   4         33.09         31.58         2.10 o
  -8   7   4         12.48          5.09         1.19 o
  -7   7   4         31.24         31.11         2.05 o
  -6   7   4         28.03         30.85         2.03 o
  -5   7   4        166.92        179.22         4.30 o
  -4   7   4          3.91          4.14         0.94 o
  -3   7   4       1680.96       1774.67        20.68 o
  -2   7   4        244.22        266.29         4.10 o
  -1   7   4        276.38        323.16         4.21 o
   0   7   4        271.89        313.27         4.89 o
   1   7   4        604.00        629.06         7.25 o
   2   7   4        238.85        236.50         4.89 o
   3   7   4        379.15        367.61         6.80 o
   4   7   4       1309.12       1248.04        15.36 o
   5   7   4        283.29        259.65         6.00 o
   6   7   4          5.71          3.39         1.02 o
   7   7   4          0.81          0.61         0.66 o
   8   7   4         38.12         46.67         2.58 o
 -10   8   4          0.30          3.60         2.94 o
  -9   8   4          0.03          1.11         0.84 o
  -8   8   4        101.27         95.00         4.11 o
  -7   8   4         73.09         75.16         3.38 o
  -6   8   4         20.63         22.67         2.14 o
  -5   8   4         47.70         45.03         2.37 o
  -4   8   4         52.55         57.72         2.35 o
  -3   8   4        457.62        464.94         9.27 o
  -2   8   4        243.19        222.84         4.12 o
  -1   8   4        223.44        203.94         3.24 o
   0   8   4         18.73         22.21         1.10 o
   1   8   4        213.51        225.71         4.10 o
   2   8   4          4.87          3.43         0.89 o
   3   8   4        221.14        174.38         4.48 o
   4   8   4        129.28        128.63         3.21 o
   5   8   4          0.17          1.09         0.64 o
   6   8   4          2.37          2.52         0.85 o
   7   8   4         15.17         15.75         1.58 o
   8   8   4         56.85         61.03         6.30 o
  -9   9   4         10.52          6.39         2.03 o
  -8   9   4          0.49          1.62         0.83 o
  -7   9   4          9.03          9.43         1.46 o
  -6   9   4        216.17        212.38         5.95 o
  -5   9   4         34.55         30.80         2.06 o
  -4   9   4         51.19         43.76         2.30 o
  -3   9   4         10.12          4.86         0.90 o
  -2   9   4        116.69        120.20         2.95 o
  -1   9   4         52.18         50.28         1.39 o
   0   9   4        182.73        177.53         3.68 o
   1   9   4        657.14        678.03         7.99 o
   2   9   4        870.35        887.52        12.94 o
   3   9   4        740.59        740.60        11.78 o
   4   9   4          0.19          1.27         0.50 o
   5   9   4         69.22         66.08         2.76 o
   6   9   4          0.01          0.96         0.63 o
   7   9   4         25.85         28.23         2.21 o
  -9  10   4          0.36          0.29         1.01 o
  -8  10   4        100.63        100.19         4.31 o
  -7  10   4        129.91        116.58         7.49 o
  -6  10   4         19.30         15.55         1.90 o
  -5  10   4         26.89         22.54         1.94 o
  -4  10   4        102.20        113.77         3.68 o
  -3  10   4        289.74        310.98         6.22 o
  -2  10   4        644.29        638.88        10.54 o
  -1  10   4         30.57         22.54         0.93 o
   0  10   4          1.76          0.35         0.49 o
   1  10   4         18.22         20.90         1.10 o
   2  10   4        321.61        301.46         5.78 o
   3  10   4       1629.82       1558.08        22.12 o
   4  10   4         77.83         69.74         2.96 o
   5  10   4          7.63          3.84         1.17 o
   6  10   4          3.18          3.48         0.91 o
   7  10   4          2.58          3.92         1.60 o
  -9  11   4          0.03          0.00         1.16 o
  -8  11   4         54.49         52.81         2.89 o
  -7  11   4          1.36          1.77         0.83 o
  -6  11   4        167.25        182.05         5.56 o
  -5  11   4         35.55         36.03         2.18 o
  -4  11   4         18.39         20.06         1.89 o
  -3  11   4        344.89        332.58         6.62 o
  -2  11   4        138.96        131.51         3.67 o
  -1  11   4         40.29         36.28         2.06 o
   0  11   4         19.09         15.84         1.45 o
   1  11   4          2.84          1.23         0.68 o
   2  11   4         22.85         26.67         1.94 o
   3  11   4         39.94         46.62         2.12 o
   4  11   4         35.25         30.44         1.69 o
   5  11   4        129.09        131.84         4.70 o
   6  11   4          2.05          1.23         0.71 o
   7  11   4         33.37         34.51         2.72 o
  -9  12   4         11.51         18.39         4.25 o
  -8  12   4         28.92         35.76         3.34 o
  -7  12   4          0.41          0.32         0.69 o
  -6  12   4        169.18        184.44         5.62 o
  -5  12   4        152.00        155.80         4.66 o
  -4  12   4         17.18         16.26         1.61 o
  -3  12   4         30.19         35.70         2.08 o
  -2  12   4         94.82         97.11         4.22 o
  -1  12   4        356.63        334.42         7.58 o
   0  12   4        152.44        139.49         4.45 o
   1  12   4          0.50          0.00         0.57 o
   2  12   4        130.60        127.58         4.37 o
   3  12   4          0.21          1.17         0.58 o
   4  12   4         23.18         26.72         3.10 o
   5  12   4         34.37         42.38         3.68 o
   6  12   4         13.31         18.36         3.50 o
   7  12   4         11.18         10.61         1.39 o
  -8  13   4        125.11        138.18         6.97 o
  -7  13   4          8.04          7.34         1.57 o
  -6  13   4         31.83         29.33         2.17 o
  -5  13   4         15.07         11.48         1.58 o
  -4  13   4          3.71          3.07         0.94 o
  -3  13   4        287.34        271.82         6.49 o
  -2  13   4       1915.13       1890.71        26.74 o
  -1  13   4         18.97         17.58         1.94 o
   0  13   4         67.15         61.69         3.03 o
   1  13   4        139.83        147.75         5.05 o
   2  13   4         71.32         67.56         3.25 o
   3  13   4         56.66         47.05         2.57 o
   4  13   4         29.17         31.59         2.19 o
   5  13   4         29.11         32.99         2.78 o
   6  13   4          0.09          1.83         0.77 o
   7  13   4          1.06          2.65         1.14 o
  -8  14   4         18.15         10.57         1.93 o
  -7  14   4        188.30        198.41         9.20 o
  -6  14   4        177.53        182.80         6.33 o
  -5  14   4         15.22         16.54         1.88 o
  -4  14   4          0.01          0.95         0.68 o
  -3  14   4        419.94        403.68         8.47 o
  -2  14   4        116.07        109.52         3.76 o
  -1  14   4        258.96        229.30         6.42 o
   0  14   4        868.22        783.94        13.94 o
   1  14   4         18.02         13.48         2.07 o
   2  14   4          1.95          1.24         0.84 o
   3  14   4          0.50          0.61         0.76 o
   4  14   4         95.24         83.31         3.79 o
   5  14   4          0.85          0.32         0.58 o
   6  14   4          8.44          7.12         1.33 o
  -8  15   4        189.91        212.94        18.32 o
  -7  15   4         34.26         39.25         3.61 o
  -6  15   4         19.98         17.87         2.21 o
  -5  15   4         36.91         43.27         2.48 o
  -4  15   4        128.12        137.88         4.69 o
  -3  15   4         31.87         28.98         2.23 o
  -2  15   4         38.88         28.37         1.99 o
  -1  15   4        139.48        133.66         4.81 o
   0  15   4         87.48         75.56         3.52 o
   1  15   4         58.69         63.69         3.84 o
   2  15   4        150.65        153.59         5.67 o
   3  15   4          2.14          0.65         1.46 o
   4  15   4        155.58        164.42         5.76 o
   5  15   4         38.74         39.50         3.41 o
   6  15   4         42.70         46.88         3.31 o
  -7  16   4         42.64         37.12         4.30 o
  -6  16   4         19.22         15.64         2.28 o
  -5  16   4          5.23          4.15         1.14 o
  -4  16   4          3.91          2.71         0.87 o
  -3  16   4          1.25          0.96         0.72 o
  -2  16   4         51.12         47.20         2.45 o
  -1  16   4        110.50         98.88         4.21 o
   0  16   4         64.31         59.01         4.60 o
   1  16   4         43.32         37.51         3.07 o
   2  16   4         53.82         57.88         3.39 o
   3  16   4         26.17         34.38         4.63 o
   4  16   4         79.27         99.02         4.67 o
   5  16   4         11.42         19.33         3.68 o
  -7  17   4         69.71         67.72         8.51 o
  -6  17   4        124.14        135.14         7.25 o
  -5  17   4         36.55         39.30         2.76 o
  -4  17   4         39.56         40.88         2.60 o
  -3  17   4          8.57          6.16         1.19 o
  -2  17   4          4.43          2.48         0.71 o
  -1  17   4         51.21         41.31         2.78 o
   0  17   4         26.00         31.49         2.73 o
   1  17   4         38.89         51.07         3.34 o
   2  17   4         50.27         50.69         3.22 o
   3  17   4         22.72         21.93         2.55 o
   4  17   4         82.06         79.57         4.33 o
   5  17   4          0.68          1.18         1.09 o
  -6  18   4          0.03          0.79         1.12 o
  -5  18   4         22.03         26.36         2.19 o
  -4  18   4         61.19         58.34         3.11 o
  -3  18   4         10.74          5.68         1.07 o
  -2  18   4         94.11         92.96         3.42 o
  -1  18   4         14.53          8.42         1.33 o
   0  18   4        177.96        178.70         6.55 o
   1  18   4         54.94         55.80         3.44 o
   2  18   4         18.75         13.66         1.95 o
   3  18   4         30.41         40.43         2.80 o
   4  18   4         72.53         86.88         4.73 o
  -5  19   4        109.66        128.42         6.88 o
  -4  19   4         49.56         61.29         3.14 o
  -3  19   4        139.34        142.21         5.84 o
  -2  19   4         27.24         24.97         3.01 o
  -1  19   4          0.00          0.73         0.80 o
   0  19   4          7.83          7.65         1.62 o
   1  19   4         10.86          7.99         1.54 o
   2  19   4          2.14          1.65         0.86 o
   3  19   4          0.04          0.44         0.73 o
   4  19   4         42.94         41.77         2.96 o
  -5  20   4          0.19          3.93         2.29 o
  -4  20   4         53.85         64.73         3.08 o
  -3  20   4          1.40          0.43         0.75 o
  -2  20   4         42.44         43.66         2.97 o
  -1  20   4          8.25          7.13         1.48 o
   0  20   4          3.29          3.64         1.38 o
   1  20   4         15.09         12.17         3.20 o
   2  20   4          2.24          5.37         1.49 o
   3  20   4          5.95          3.05         1.46 o
  -4  21   4          5.87          6.92         1.13 o
  -3  21   4         14.39         11.65         2.40 o
  -2  21   4         11.50          5.64         1.34 o
  -1  21   4         86.97         93.35         4.77 o
   0  21   4         57.05         64.40         4.08 o
   1  21   4        136.77        173.05         7.36 o
   2  21   4         79.50        107.31        11.12 o
  -2  22   4         42.20         47.76         7.52 o
  -1  22   4         40.55         33.04         7.20 o
 -10   1   5          6.78          7.69         1.27 o
  -9   1   5         15.67         16.89         2.80 o
  -8   1   5          0.05          1.85         0.89 o
  -7   1   5        275.85        281.91         8.19 o
  -6   1   5         55.71         48.59         2.46 o
  -5   1   5         29.01         26.44         1.48 o
  -4   1   5         72.86         71.13         2.03 o
  -3   1   5        519.18        545.49         6.25 o
  -2   1   5        183.70        187.72         3.35 o
  -1   1   5       1023.48       1102.79        12.88 o
   0   1   5        161.77        156.59         2.66 o
   1   1   5        773.41        797.82         8.38 o
   2   1   5        903.56        918.60        13.15 o
   3   1   5          0.68          0.51         0.38 o
   4   1   5        197.12        192.58         5.27 o
   5   1   5         36.16         42.23         2.95 o
   6   1   5        404.96        406.26        10.51 o
   7   1   5         13.38          4.72         1.44 o
   8   1   5         22.05         25.01         2.17 o
 -10   2   5         64.53         83.78         4.86 o
  -9   2   5          0.46          0.85         0.93 o
  -8   2   5          9.92         10.45         1.42 o
  -7   2   5        206.94        215.99         5.90 o
  -6   2   5       2340.48       2361.52        26.46 o
  -5   2   5        116.10        129.21         3.62 o
  -4   2   5        149.14        170.46         4.01 o
  -3   2   5        649.82        641.17         7.38 o
  -2   2   5        434.71        474.65         6.29 o
  -1   2   5         17.34         12.36         0.92 o
   0   2   5        104.30        120.16         2.14 o
   1   2   5        306.97        301.59         6.05 o
   2   2   5         42.95         51.19         1.89 o
   3   2   5         62.51         65.22         2.47 o
   4   2   5         17.07         13.60         1.87 o
   5   2   5          1.11          2.35         0.99 o
   6   2   5          4.14          4.36         1.63 o
   7   2   5         28.90         27.97         2.85 o
   8   2   5         20.10         19.71         2.42 o
 -10   3   5        103.48        108.41         6.10 o
  -9   3   5          0.56          1.44         0.84 o
  -8   3   5         46.46         47.73         2.73 o
  -7   3   5         55.74         58.34         2.95 o
  -6   3   5        118.16        125.52         3.75 o
  -5   3   5        723.03        709.99        12.27 o
  -4   3   5        263.98        263.17         4.50 o
  -3   3   5        160.05        154.04         2.98 o
  -2   3   5        219.87        222.29         4.00 o
  -1   3   5         34.95         37.54         1.35 o
   0   3   5         87.07         87.49         2.19 o
   1   3   5          1.82          0.43         0.33 o
   2   3   5          6.89          5.78         0.72 o
   3   3   5         25.81         25.73         1.70 o
   4   3   5        129.49        122.46         3.83 o
   5   3   5        109.75        105.60         3.66 o
   6   3   5          8.41          6.39         1.19 o
   7   3   5         45.87         53.60         3.34 o
   8   3   5         16.36         13.73         3.21 o
 -10   4   5         38.84         39.56         3.10 o
  -9   4   5         18.26         19.12         2.04 o
  -8   4   5          8.54          9.24         1.38 o
  -7   4   5         38.37         37.61         2.28 o
  -6   4   5          4.76          6.75         1.12 o
  -5   4   5         26.33         24.08         1.56 o
  -4   4   5         46.71         44.67         1.79 o
  -3   4   5         69.18         63.87         2.06 o
  -2   4   5        105.02         92.39         2.03 o
  -1   4   5         69.94         70.22         1.68 o
   0   4   5         96.39         89.72         1.94 o
   1   4   5        135.31        132.00         3.70 o
   2   4   5         37.18         32.11         1.37 o
   3   4   5         77.87         83.99         2.84 o
   4   4   5        206.53        200.22         5.15 o
   5   4   5        115.91        116.00         4.00 o
   6   4   5         19.95         19.04         1.69 o
   7   4   5          7.73          6.92         1.28 o
   8   4   5         77.36         77.68         5.12 o
 -10   5   5         15.76         11.08         1.90 o
  -9   5   5          0.03          1.24         0.90 o
  -8   5   5         32.82         38.13         2.35 o
  -7   5   5        157.63        163.96         4.85 o
  -6   5   5         65.71         72.69         2.85 o
  -5   5   5          6.55          9.82         1.23 o
  -4   5   5         33.22         42.70         1.89 o
  -3   5   5        196.41        191.62         4.07 o
  -2   5   5         86.01         99.60         2.23 o
  -1   5   5        160.47        147.47         2.49 o
   0   5   5        728.13        781.86         8.59 o
   1   5   5         21.84         15.21         0.87 o
   2   5   5         28.85         33.42         1.29 o
   3   5   5         91.69         98.37         2.90 o
   4   5   5         17.70         22.35         1.78 o
   5   5   5         51.36         53.42         2.70 o
   6   5   5          4.50          5.43         1.04 o
   7   5   5         22.69         20.61         1.99 o
   8   5   5          2.13          0.22         1.46 o
 -10   6   5          0.63          0.00         1.30 o
  -9   6   5         56.62         62.65         3.56 o
  -8   6   5          7.68          5.75         1.56 o
  -7   6   5          0.90          1.34         0.73 o
  -6   6   5          0.59          0.82         0.73 o
  -5   6   5          0.47          0.31         0.64 o
  -4   6   5         62.70         82.17         2.79 o
  -3   6   5        203.54        191.42         3.77 o
  -2   6   5         25.65         20.89         1.13 o
  -1   6   5         17.03         15.31         0.80 o
   0   6   5        207.22        207.80         4.60 o
   1   6   5         12.33         11.69         0.87 o
   2   6   5         24.84         25.64         1.27 o
   3   6   5        351.56        328.47         5.17 o
   4   6   5         17.03         17.74         1.57 o
   5   6   5        132.28        134.15         4.35 o
   6   6   5          9.38          8.60         1.20 o
   7   6   5          1.80          2.72         0.83 o
   8   6   5          3.76          0.00         3.27 o
 -10   7   5          6.03          2.62         1.54 o
  -9   7   5         20.20         20.09         2.11 o
  -8   7   5          9.59          4.53         1.18 o
  -7   7   5        130.46        153.35         5.01 o
  -6   7   5          2.14          3.05         0.94 o
  -5   7   5          0.06          0.87         0.66 o
  -4   7   5         94.37         76.49         2.73 o
  -3   7   5        126.60        128.44         3.64 o
  -2   7   5        443.20        466.07         6.47 o
  -1   7   5        306.99        286.68         4.86 o
   0   7   5        119.95        109.54         2.54 o
   1   7   5        127.15        141.16         2.92 o
   2   7   5        274.30        276.59         4.46 o
   3   7   5         85.02         70.66         2.08 o
   4   7   5         46.27         46.18         2.09 o
   5   7   5          8.17          5.77         1.15 o
   6   7   5         14.02         12.78         2.50 o
   7   7   5          3.54          3.49         0.84 o
 -10   8   5          1.11          2.62         2.94 o
  -9   8   5          0.08          0.19         0.86 o
  -8   8   5        171.94        180.55         6.95 o
  -7   8   5         31.70         31.85         2.60 o
  -6   8   5        134.53        136.60         4.79 o
  -5   8   5         26.89         25.90         2.15 o
  -4   8   5        282.02        266.11         5.53 o
  -3   8   5        105.09        110.10         3.16 o
  -2   8   5        232.81        238.94         4.43 o
  -1   8   5        153.68        143.33         3.31 o
   0   8   5         25.73         24.42         1.42 o
   1   8   5        275.36        257.63         5.78 o
   2   8   5         83.52         75.81         2.96 o
   3   8   5        257.39        258.24         6.89 o
   4   8   5         69.02         68.60         3.03 o
   5   8   5         14.23         13.66         1.51 o
   6   8   5          4.47          5.12         0.92 o
   7   8   5          7.29          5.71         0.85 o
  -9   9   5         29.03         25.46         2.53 o
  -8   9   5          0.07          1.54         0.95 o
  -7   9   5          0.98          1.30         0.86 o
  -6   9   5          0.01          0.90         0.83 o
  -5   9   5          0.50          0.92         0.78 o
  -4   9   5         40.84         48.10         2.63 o
  -3   9   5          0.15          0.81         0.59 o
  -2   9   5          9.59          7.12         0.95 o
  -1   9   5        169.52        181.02         4.77 o
   0   9   5         12.25         13.28         1.20 o
   1   9   5        116.10        119.37         3.28 o
   2   9   5        246.80        260.24         6.30 o
   3   9   5        133.68        144.13         4.41 o
   4   9   5         63.28         68.05         2.27 o
   5   9   5          2.68          3.68         0.73 o
   6   9   5          4.02          2.25         0.79 o
   7   9   5          0.03          1.45         0.77 o
  -9  10   5         20.62         16.65         2.15 o
  -8  10   5         22.02         20.42         2.39 o
  -7  10   5         10.01         10.49         1.74 o
  -6  10   5        123.95        125.37         4.92 o
  -5  10   5          0.42          1.59         0.88 o
  -4  10   5         65.04         61.32         2.97 o
  -3  10   5          8.11          4.65         1.09 o
  -2  10   5         37.72         34.58         1.98 o
  -1  10   5         14.86         14.32         1.42 o
   0  10   5        119.75         98.31         3.31 o
   1  10   5        138.01        122.14         3.47 o
   2  10   5          2.11          2.43         0.41 o
   3  10   5         18.30         19.00         1.75 o
   4  10   5         26.26         22.88         2.02 o
   5  10   5         46.63         45.99         3.01 o
   6  10   5         23.68         28.74         2.34 o
   7  10   5          5.15          4.42         1.04 o
  -9  11   5          1.58          1.82         0.89 o
  -8  11   5          0.03          0.68         0.95 o
  -7  11   5         31.26         30.18         2.56 o
  -6  11   5         35.61         35.09         2.67 o
  -5  11   5        105.84        105.32         4.09 o
  -4  11   5        149.08        155.06         4.84 o
  -3  11   5        356.94        367.57         7.79 o
  -2  11   5        453.36        435.24         8.16 o
  -1  11   5        110.47        102.98         3.85 o
   0  11   5          7.29          4.21         0.90 o
   1  11   5          0.71          1.68         0.75 o
   2  11   5         10.07         15.41         1.48 o
   3  11   5          7.08          9.54         1.69 o
   4  11   5         34.98         35.37         3.30 o
   5  11   5         22.61         23.84         2.26 o
   6  11   5         33.82         34.63         4.28 o
   7  11   5         18.25         14.06         3.55 o
  -9  12   5         45.00         43.52         4.61 o
  -8  12   5         15.62         15.29         2.21 o
  -7  12   5         77.44         74.79         4.12 o
  -6  12   5         25.46         31.09         2.90 o
  -5  12   5        355.94        355.69         8.29 o
  -4  12   5        309.28        303.60         7.24 o
  -3  12   5        437.44        429.73         8.58 o
  -2  12   5         86.30         85.23         3.12 o
  -1  12   5         78.86         81.38         3.50 o
   0  12   5        117.62        119.13         4.21 o
   1  12   5        109.58         93.50         3.91 o
   2  12   5        526.71        504.73        11.53 o
   3  12   5         46.59         41.05         2.44 o
   4  12   5         18.00         17.33         2.39 o
   5  12   5          7.14          4.58         1.28 o
   6  12   5         41.45         48.71         2.81 o
  -8  13   5          0.08          1.62         0.87 o
  -7  13   5         46.63         41.75         2.95 o
  -6  13   5          1.56          1.55         0.90 o
  -5  13   5          3.69          5.37         1.15 o
  -4  13   5         10.20          9.17         1.54 o
  -3  13   5        131.53        124.26         4.52 o
  -2  13   5         12.74         10.59         1.33 o
  -1  13   5         15.68         15.00         1.98 o
   0  13   5         56.64         49.00         3.22 o
   1  13   5        139.38        127.21         4.77 o
   2  13   5        220.44        242.92         7.22 o
   3  13   5          7.16          5.29         1.15 o
   4  13   5         53.77         52.90         3.80 o
   5  13   5          0.27          0.42         0.58 o
   6  13   5         34.19         45.95         2.49 o
  -8  14   5         28.51         36.53         3.22 o
  -7  14   5        133.14        137.95         6.10 o
  -6  14   5         57.83         57.25         3.48 o
  -5  14   5         20.05         20.71         2.17 o
  -4  14   5        565.23        574.13        11.85 o
  -3  14   5          4.39          1.68         0.85 o
  -2  14   5        219.27        210.38         7.82 o
  -1  14   5         10.00         10.31         1.88 o
   0  14   5          0.03          0.18         0.96 o
   1  14   5         47.51         50.21         3.55 o
   2  14   5         44.12         49.12         4.25 o
   3  14   5        108.56        115.21         4.41 o
   4  14   5        129.90        139.14         6.31 o
   5  14   5         63.56         73.94         6.09 o
  -8  15   5         48.12         47.76         5.89 o
  -7  15   5          0.11          0.61         0.86 o
  -6  15   5         41.76         37.55         2.74 o
  -5  15   5         33.90         30.28         2.51 o
  -4  15   5        441.58        461.14        10.47 o
  -3  15   5         14.62         10.82         1.44 o
  -2  15   5          4.73          2.42         1.02 o
  -1  15   5          3.64          4.58         1.36 o
   0  15   5        150.91        134.72         5.78 o
   1  15   5          1.49          0.48         0.92 o
   2  15   5          8.82          7.35         2.08 o
   3  15   5          0.71          1.54         0.81 o
   4  15   5         40.06         38.07         4.42 o
   5  15   5         31.05         48.51         5.43 o
  -7  16   5         72.64         74.69         4.16 o
  -6  16   5          3.03          2.22         0.95 o
  -5  16   5         26.83         29.52         2.29 o
  -4  16   5         56.67         52.21         3.00 o
  -3  16   5         20.98         18.17         2.01 o
  -2  16   5         44.79         45.01         3.19 o
  -1  16   5        181.23        191.98         7.38 o
   0  16   5         91.06         93.48         5.42 o
   1  16   5          0.11          2.40         1.32 o
   2  16   5         27.52         26.16         2.85 o
   3  16   5         12.63         13.96         1.73 o
   4  16   5          1.58          2.48         1.43 o
   5  16   5          3.33          1.31         2.62 o
  -7  17   5         47.43         39.26         8.18 o
  -6  17   5         56.40         57.33         4.03 o
  -5  17   5          3.06          3.73         1.13 o
  -4  17   5          0.02          1.14         0.84 o
  -3  17   5          5.00          2.04         0.82 o
  -2  17   5          1.22          1.98         0.96 o
  -1  17   5         74.26         75.57         4.46 o
   0  17   5          8.81          4.13         1.45 o
   1  17   5          7.83          6.86         1.59 o
   2  17   5          0.60          0.92         0.82 o
   3  17   5          3.89          4.61         2.46 o
   4  17   5         20.54         29.10         3.39 o
  -6  18   5          1.20          0.77         1.02 o
  -5  18   5         31.29         28.31         2.07 o
  -4  18   5         82.60         84.39         3.89 o
  -3  18   5          4.12          5.09         1.42 o
  -2  18   5         52.48         51.04         5.73 o
  -1  18   5          1.55          2.74         1.04 o
   0  18   5          0.13          1.04         1.15 o
   1  18   5          0.75          2.09         1.02 o
   2  18   5         18.65         19.00         2.08 o
   3  18   5         62.08         70.98         5.43 o
   4  18   5          0.66          0.93         0.91 o
  -5  19   5          0.34          2.62         0.93 o
  -4  19   5          4.18          4.25         0.90 o
  -3  19   5          0.35          0.92         0.63 o
  -2  19   5          1.02          2.24         1.11 o
  -1  19   5         32.98         44.76         3.41 o
   0  19   5          1.54          4.04         1.65 o
   1  19   5         53.56         65.01         4.15 o
   2  19   5         10.74          7.53         1.23 o
   3  19   5          3.66          4.06         1.07 o
  -5  20   5         13.08         13.09         4.25 o
  -4  20   5          0.05          1.10         0.73 o
  -3  20   5          0.03          1.13         0.89 o
  -2  20   5         61.56         65.34         4.31 o
  -1  20   5         56.81         54.19         3.66 o
   0  20   5          0.81          1.96         1.18 o
   1  20   5          5.38          4.35         1.32 o
   2  20   5         33.99         41.54         3.96 o
  -3  21   5          4.07          3.87         1.42 o
  -2  21   5         23.07         23.18         4.19 o
  -1  21   5         48.41         51.76         3.73 o
   0  21   5          2.08          3.10         2.29 o
   1  21   5         28.37         21.26         3.93 o
 -10   0   6          5.97          5.27         1.96 o
  -9   0   6         38.82         43.67         4.70 o
  -8   0   6         34.81         40.49         4.86 o
  -7   0   6         61.86         68.27         6.04 o
  -6   0   6       3059.35       3089.08        56.45 o
  -5   0   6        531.73        545.09        14.73 o
  -4   0   6        295.54        333.00         8.98 o
  -3   0   6          4.61          4.66         1.12 o
  -2   0   6         98.77        123.57         4.51 o
  -1   0   6       1263.69       1354.32        31.83 o
   0   0   6         86.30        125.74         3.52 o
   1   0   6        215.04        225.28         5.29 o
   2   0   6        165.90        152.14         6.01 o
   3   0   6        160.26        166.92         6.70 o
   4   0   6         38.64         31.19         3.24 o
   5   0   6         60.64         58.22         6.37 o
   6   0   6        333.76        345.48        12.33 o
   7   0   6         14.47          9.48         4.30 o
 -10   1   6         29.07         29.05         2.91 o
  -9   1   6          0.05          0.74         0.93 o
  -8   1   6         35.31         38.17         3.61 o
  -7   1   6        182.06        187.22         7.13 o
  -6   1   6        240.52        256.07         6.86 o
  -5   1   6         76.64         88.00         3.12 o
  -4   1   6        119.55        107.26         2.90 o
  -3   1   6         35.86         36.85         2.26 o
  -2   1   6          1.89          1.51         0.58 o
  -1   1   6        489.84        529.53         8.42 o
   0   1   6        161.70        198.94         3.66 o
   1   1   6        298.53        305.93         5.36 o
   2   1   6         25.65         32.18         1.50 o
   3   1   6          7.62         17.02         1.84 o
   4   1   6        560.83        526.87        10.22 o
   5   1   6         38.84         36.65         2.59 o
   6   1   6          0.20          0.99         0.72 o
   7   1   6          0.83          1.64         0.74 o
 -10   2   6         35.59         36.43         3.30 o
  -9   2   6          3.18          3.57         1.41 o
  -8   2   6        262.63        265.67         9.02 o
  -7   2   6        805.31        844.15        16.22 o
  -6   2   6        282.46        286.04         6.77 o
  -5   2   6         36.63         30.64         1.66 o
  -4   2   6          3.22          2.30         0.60 o
  -3   2   6         10.87          5.92         0.85 o
  -2   2   6          1.38          0.93         0.45 o
  -1   2   6        142.80        153.88         3.13 o
   0   2   6       1175.74       1216.09        15.87 o
   1   2   6         20.41         18.65         1.20 o
   2   2   6       1094.72       1060.44        14.32 o
   3   2   6        341.05        322.22         6.28 o
   4   2   6          1.96          3.24         1.05 o
   5   2   6          4.17          1.63         0.86 o
   6   2   6         57.63         58.43         3.34 o
   7   2   6          1.70          2.98         0.90 o
 -10   3   6         24.39         21.87         2.93 o
  -9   3   6          5.47          2.63         1.22 o
  -8   3   6          7.13          6.11         1.53 o
  -7   3   6         12.95          9.92         1.62 o
  -6   3   6        146.64        140.46         4.29 o
  -5   3   6         13.56         16.22         1.40 o
  -4   3   6        245.55        263.56         5.16 o
  -3   3   6         65.68         55.56         2.08 o
  -2   3   6        303.49        309.16         6.11 o
  -1   3   6        369.01        397.88         5.82 o
   0   3   6          6.44          6.72         1.01 o
   1   3   6          0.42          0.40         0.47 o
   2   3   6        137.06        139.64         3.61 o
   3   3   6        669.55        626.97        10.05 o
   4   3   6         27.48         26.25         1.76 o
   5   3   6          2.51          4.40         1.10 o
   6   3   6          3.91          4.18         0.99 o
   7   3   6         88.04         97.88         5.12 o
 -10   4   6          6.82          7.37         1.58 o
  -9   4   6         10.60          9.53         1.76 o
  -8   4   6        135.81        130.26         5.52 o
  -7   4   6        139.01        151.44         4.98 o
  -6   4   6        170.15        161.83         4.90 o
  -5   4   6         35.52         29.73         1.94 o
  -4   4   6        114.11        101.06         3.21 o
  -3   4   6        208.67        202.13         4.23 o
  -2   4   6         56.03         51.31         1.92 o
  -1   4   6        580.77        615.07         7.98 o
   0   4   6        285.97        284.28         6.85 o
   1   4   6        106.43         96.83         3.25 o
   2   4   6          1.77          0.84         0.56 o
   3   4   6        469.41        442.48         7.97 o
   4   4   6        182.74        160.94         4.42 o
   5   4   6          0.08          0.99         0.66 o
   6   4   6         49.20         58.17         3.14 o
   7   4   6          3.37          2.89         0.78 o
 -10   5   6          5.81          5.30         2.19 o
  -9   5   6         94.29        103.30         5.24 o
  -8   5   6         60.65         73.40         3.51 o
  -7   5   6         32.38         33.23         2.46 o
  -6   5   6        172.99        174.57         5.16 o
  -5   5   6         63.29         69.06         3.05 o
  -4   5   6          6.52          3.53         0.84 o
  -3   5   6        398.32        402.97         6.57 o
  -2   5   6        489.77        525.56         7.56 o
  -1   5   6        101.65        120.25         2.61 o
   0   5   6          1.04          0.35         0.53 o
   1   5   6         11.65         13.70         1.50 o
   2   5   6        663.57        623.15        10.28 o
   3   5   6          2.43          1.75         0.77 o
   4   5   6         49.71         60.22         2.66 o
   5   5   6         34.56         37.76         2.21 o
   6   5   6          0.10          1.31         0.64 o
   7   5   6         67.71         69.10         3.56 o
 -10   6   6         49.92         50.60         5.73 o
  -9   6   6          0.00          1.21         1.02 o
  -8   6   6          0.84          1.49         0.84 o
  -7   6   6          2.99          2.60         0.88 o
  -6   6   6        119.25        118.99         4.23 o
  -5   6   6        685.00        686.36        12.65 o
  -4   6   6        224.42        219.59         5.08 o
  -3   6   6         98.82         93.45         3.01 o
  -2   6   6          0.02          1.17         0.57 o
  -1   6   6        300.00        325.29         6.17 o
   0   6   6        412.87        417.37         7.52 o
   1   6   6        182.95        212.07         5.26 o
   2   6   6        674.13        619.23        10.27 o
   3   6   6         77.06         78.12         2.89 o
   4   6   6          0.23          0.75         0.53 o
   5   6   6         32.74         37.28         2.16 o
   6   6   6         79.05         94.11         3.52 o
   7   6   6         39.20         44.09         2.63 o
 -10   7   6         11.71          7.18         2.83 o
  -9   7   6          8.36          8.38         1.56 o
  -8   7   6         90.28         90.47         4.16 o
  -7   7   6         18.20         15.16         1.78 o
  -6   7   6         49.76         46.67         2.79 o
  -5   7   6         38.51         39.03         2.38 o
  -4   7   6         86.71         90.68         3.36 o
  -3   7   6          0.01          0.90         0.73 o
  -2   7   6        849.86        915.86        11.57 o
  -1   7   6          0.53          0.77         0.65 o
   0   7   6         55.62         51.20         2.33 o
   1   7   6        116.08         88.69         3.27 o
   2   7   6        100.61         96.77         3.18 o
   3   7   6         56.32         58.29         2.61 o
   4   7   6         74.60         62.28         2.79 o
   5   7   6         12.42         11.60         1.36 o
   6   7   6         17.62         24.25         2.43 o
   7   7   6         32.20         36.83         1.97 o
  -9   8   6         16.53         12.37         2.00 o
  -8   8   6          0.80          2.19         0.90 o
  -7   8   6          4.74          2.46         1.02 o
  -6   8   6         33.62         33.86         2.48 o
  -5   8   6          1.08          1.38         0.84 o
  -4   8   6          4.01          2.28         0.87 o
  -3   8   6        248.06        235.93         5.14 o
  -2   8   6        272.81        278.02         5.39 o
  -1   8   6          2.61          3.64         0.87 o
   0   8   6        110.37        108.44         3.46 o
   1   8   6        238.67        239.69         5.77 o
   2   8   6        431.02        398.94         7.63 o
   3   8   6        449.17        407.27         8.31 o
   4   8   6         11.57          9.34         1.55 o
   5   8   6         11.00         15.17         1.50 o
   6   8   6         15.53         22.71         1.72 o
   7   8   6          5.59          3.37         1.15 o
  -9   9   6         66.86         59.43         3.73 o
  -8   9   6         11.09          7.95         1.71 o
  -7   9   6          2.48          2.24         0.93 o
  -6   9   6          0.31          0.94         1.00 o
  -5   9   6        553.09        557.93        10.86 o
  -4   9   6        126.56        127.05         4.34 o
  -3   9   6         67.40         60.54         2.79 o
  -2   9   6         59.83         45.58         2.03 o
  -1   9   6          4.88          3.00         0.90 o
   0   9   6        375.90        342.03         6.65 o
   1   9   6       1316.48       1226.52        18.55 o
   2   9   6         42.90         36.31         1.90 o
   3   9   6          2.56          3.82         0.69 o
   4   9   6          0.02          1.08         0.53 o
   5   9   6         36.58         38.00         2.13 o
   6   9   6          9.50          5.51         0.91 o
  -9  10   6          1.58          4.16         1.27 o
  -8  10   6          7.72          8.73         1.47 o
  -7  10   6          0.29          1.51         0.90 o
  -6  10   6          8.45          7.33         1.43 o
  -5  10   6          3.42          5.75         1.16 o
  -4  10   6          0.13          1.09         0.74 o
  -3  10   6         13.93         12.12         1.51 o
  -2  10   6        207.64        192.12         4.78 o
  -1  10   6        184.02        181.18         5.37 o
   0  10   6        344.40        349.02         8.30 o
   1  10   6          0.72          1.32         0.80 o
   2  10   6        126.65        147.82         4.12 o
   3  10   6          5.82          3.77         1.36 o
   4  10   6          3.12          2.23         1.08 o
   5  10   6          0.66          0.99         0.88 o
   6  10   6         69.71         74.71         4.66 o
  -9  11   6         28.05         26.01         2.99 o
  -8  11   6        155.59        175.01         6.41 o
  -7  11   6         21.88         23.90         2.73 o
  -6  11   6         91.62         96.20         4.48 o
  -5  11   6        108.57        110.90         4.29 o
  -4  11   6        218.51        225.68         6.13 o
  -3  11   6        545.56        543.70        10.10 o
  -2  11   6         12.63         14.89         1.39 o
  -1  11   6         13.88         15.58         1.90 o
   0  11   6        562.96        551.50        11.98 o
   1  11   6        234.08        227.26         6.93 o
   2  11   6          5.09          3.47         0.99 o
   3  11   6         78.76         84.93         5.50 o
   4  11   6          1.38          1.21         1.30 o
   5  11   6          0.03          2.88         1.36 o
   6  11   6         65.03         79.77         3.81 o
  -8  12   6        102.62        105.89         7.68 o
  -7  12   6          1.46          0.95         0.92 o
  -6  12   6         14.27         13.31         1.87 o
  -5  12   6        386.83        385.29         8.86 o
  -4  12   6         15.91         14.75         1.75 o
  -3  12   6          1.60          1.07         0.72 o
  -2  12   6         32.83         33.12         2.95 o
  -1  12   6         52.05         52.24         3.10 o
   0  12   6         61.62         78.86         5.01 o
   1  12   6         24.67         27.65         2.74 o
   2  12   6        199.95        211.81         7.17 o
   3  12   6         23.68         19.10         1.48 o
   4  12   6         19.56         30.03         4.42 o
   5  12   6         19.15         20.46         3.62 o
   6  12   6         54.92         72.63        10.14 o
  -8  13   6         63.32         68.13         3.57 o
  -7  13   6          0.26          1.65         0.87 o
  -6  13   6         37.63         36.69         2.68 o
  -5  13   6         45.95         51.60         2.93 o
  -4  13   6          5.67          5.04         1.12 o
  -3  13   6         16.89         16.76         1.79 o
  -2  13   6        430.48        413.78        11.32 o
  -1  13   6        204.42        186.53         7.35 o
   0  13   6          5.70          6.59         1.62 o
   1  13   6         34.73         38.66         5.62 o
   2  13   6         17.34         21.54         2.20 o
   3  13   6         15.30         10.38         1.32 o
   4  13   6         35.72         32.29         5.11 o
   5  13   6          5.68          8.61         2.27 o
  -8  14   6         57.87         72.46         5.98 o
  -7  14   6         25.06         26.50         2.26 o
  -6  14   6          5.08          5.30         1.44 o
  -5  14   6         16.10         11.78         1.69 o
  -4  14   6        497.44        469.08        11.22 o
  -3  14   6        268.39        269.13         7.19 o
  -2  14   6         33.78         32.07         3.21 o
  -1  14   6         24.56         25.43         3.88 o
   0  14   6         29.98         26.12         3.02 o
   1  14   6         56.87         37.53         3.47 o
   2  14   6         71.69         70.66         4.16 o
   3  14   6          6.33          1.92         0.85 o
   4  14   6         22.57         39.91         7.52 o
   5  14   6         13.75         17.15         4.42 o
  -7  15   6          3.72          0.93         0.94 o
  -6  15   6          0.94          1.15         0.91 o
  -5  15   6          5.50          4.80         1.49 o
  -4  15   6          0.53          1.95         0.80 o
  -3  15   6        358.67        356.21         9.02 o
  -2  15   6        259.62        258.05         8.88 o
  -1  15   6         12.81          9.68         2.02 o
   0  15   6          0.03          1.36         1.01 o
   1  15   6         18.99          6.51         2.38 o
   2  15   6          1.12          0.54         0.85 o
   3  15   6         99.09        107.35         4.51 o
   4  15   6         39.76         53.88         6.21 o
  -7  16   6         34.83         33.81         4.27 o
  -6  16   6          0.26          1.19         0.91 o
  -5  16   6         44.83         45.25         3.96 o
  -4  16   6         52.06         48.18         2.80 o
  -3  16   6         44.05         38.49         2.29 o
  -2  16   6          1.29          2.14         1.15 o
  -1  16   6         78.66         87.94         4.78 o
   0  16   6          2.35          3.83         1.58 o
   1  16   6          2.80          3.57         1.31 o
   2  16   6         22.33         27.33         2.70 o
   3  16   6         72.80         77.78         3.91 o
   4  16   6         97.87        129.69        10.63 o
  -6  17   6         91.90         89.96         5.12 o
  -5  17   6          3.61          2.88         0.95 o
  -4  17   6         95.17         92.05         4.37 o
  -3  17   6          0.21          0.74         0.90 o
  -2  17   6         44.95         49.26         3.69 o
  -1  17   6         18.66         19.22         2.34 o
   0  17   6          4.33          2.68         1.35 o
   1  17   6         58.10         73.88         5.65 o
   2  17   6         69.18         91.96         7.51 o
   3  17   6         41.19         46.76         3.00 o
   4  17   6         48.95         73.28         9.81 o
  -6  18   6         21.59         19.94         2.61 o
  -5  18   6          8.71          6.45         1.05 o
  -4  18   6         17.41         13.46         1.63 o
  -3  18   6         17.63         13.69         2.07 o
  -2  18   6          0.13          0.88         1.03 o
  -1  18   6          0.52          0.00         1.04 o
   0  18   6         90.57         93.43         5.50 o
   1  18   6         28.65         22.59         3.41 o
   2  18   6          0.27          0.44         0.82 o
   3  18   6          0.23          0.71         1.80 o
  -5  19   6          7.84          7.04         2.43 o
  -4  19   6          2.33          0.89         0.70 o
  -3  19   6         30.86         28.16         2.54 o
  -2  19   6         44.72         48.46         3.69 o
  -1  19   6          0.23          0.72         0.92 o
   0  19   6         31.47         34.77         5.95 o
   1  19   6          3.34          2.67         1.08 o
   2  19   6         12.22         12.51         3.68 o
  -4  20   6         37.24         31.55         2.94 o
  -3  20   6         31.19         35.77         3.57 o
  -2  20   6         54.91         70.72         4.15 o
  -1  20   6         31.93         35.94         3.13 o
   0  20   6         47.64         53.15         9.75 o
   1  20   6          4.02          6.22         2.94 o
  -2  21   6          0.00          1.31         2.94 o
 -10   1   7          4.77          3.36         1.54 o
  -9   1   7         66.05         67.03         4.11 o
  -8   1   7         52.34         53.55         3.93 o
  -7   1   7         20.91         18.24         2.76 o
  -6   1   7        201.68        194.82         6.12 o
  -5   1   7        144.84        133.96         5.13 o
  -4   1   7          0.53          0.38         0.71 o
  -3   1   7          3.58          2.97         0.96 o
  -2   1   7        155.21        159.36         4.74 o
  -1   1   7        180.69        178.37         6.52 o
   0   1   7         60.81         54.55         2.22 o
   1   1   7        283.48        274.30         6.51 o
   2   1   7         56.83         53.45         2.66 o
   3   1   7         15.26         11.80         2.01 o
   4   1   7         49.23         48.22         3.26 o
   5   1   7         21.57         22.00         3.91 o
   6   1   7         30.98         32.43         2.86 o
 -10   2   7          5.04          5.38         1.39 o
  -9   2   7          0.75          1.22         1.07 o
  -8   2   7         51.24         55.43         3.99 o
  -7   2   7        264.96        275.45         9.15 o
  -6   2   7         32.84         28.07         2.98 o
  -5   2   7         10.27          7.36         1.45 o
  -4   2   7        245.38        229.81         5.58 o
  -3   2   7          1.80          2.41         0.88 o
  -2   2   7        244.50        226.95         5.37 o
  -1   2   7        110.10        110.00         3.41 o
   0   2   7        402.22        410.72         6.45 o
   1   2   7          0.04          0.90         0.74 o
   2   2   7        165.71        149.75         5.08 o
   3   2   7        143.44        137.06         3.96 o
   4   2   7         44.83         44.32         2.95 o
   5   2   7         10.33         10.79         1.81 o
   6   2   7          2.74          4.12         1.27 o
 -10   3   7          7.16          7.33         3.98 o
  -9   3   7         34.30         30.86         3.13 o
  -8   3   7        485.49        549.97        14.23 o
  -7   3   7          0.82          0.73         1.03 o
  -6   3   7         20.34         21.96         2.78 o
  -5   3   7        474.57        469.25         9.76 o
  -4   3   7        126.91        144.62         4.63 o
  -3   3   7         10.32         19.46         1.72 o
  -2   3   7         14.16         13.88         1.57 o
  -1   3   7         73.90         71.30         2.69 o
   0   3   7         50.42         44.00         2.36 o
   1   3   7         67.89         56.77         2.81 o
   2   3   7         13.43         16.96         1.77 o
   3   3   7          1.29          0.36         0.64 o
   4   3   7         42.04         38.61         2.07 o
   5   3   7         92.60         96.28         5.09 o
   6   3   7          0.13          1.62         1.11 o
   7   3   7         63.96         71.97        11.45 o
 -10   4   7         47.61         51.59         6.61 o
  -9   4   7        116.56        131.23         6.15 o
  -8   4   7        173.96        201.32         8.67 o
  -7   4   7         15.78         15.25         2.68 o
  -6   4   7        265.85        261.87         8.80 o
  -5   4   7          4.92          1.74         1.01 o
  -4   4   7          3.05          4.61         1.22 o
  -3   4   7         34.67         37.53         2.15 o
  -2   4   7         30.26         28.13         1.95 o
  -1   4   7         57.53         61.19         2.19 o
   0   4   7         47.46         40.98         2.31 o
   1   4   7        172.52        160.45         4.66 o
   2   4   7         81.48         78.91         3.45 o
   3   4   7          1.53          4.60         1.02 o
   4   4   7         50.12         49.67         2.59 o
   5   4   7         25.04         24.70         2.38 o
   6   4   7          1.44          1.60         0.81 o
   7   4   7         46.83         49.07        10.14 o
 -10   5   7         18.17         19.17         4.43 o
  -9   5   7         70.44         82.59         5.16 o
  -8   5   7          0.45          0.48         0.96 o
  -7   5   7          0.62          1.67         1.23 o
  -6   5   7          1.88          3.04         1.29 o
  -5   5   7        383.55        365.79         8.93 o
  -4   5   7         24.12         31.37         2.33 o
  -3   5   7        120.05        109.61         3.59 o
  -2   5   7        134.93        127.54         3.88 o
  -1   5   7        465.72        473.41         7.15 o
   0   5   7         70.96         79.39         3.18 o
   1   5   7          9.24         12.11         1.58 o
   2   5   7         34.81         37.16         2.80 o
   3   5   7         18.50         25.00         1.99 o
   4   5   7          9.54          7.07         1.24 o
   5   5   7          1.54          0.68         0.57 o
   6   5   7          3.67          2.33         0.88 o
  -9   6   7         15.97          6.52         2.18 o
  -8   6   7         52.40         51.86         4.21 o
  -7   6   7          1.87          1.40         1.00 o
  -6   6   7         31.21         28.45         3.51 o
  -5   6   7         68.69         72.04         3.70 o
  -4   6   7        244.31        246.68         6.38 o
  -3   6   7         76.23         75.00         3.18 o
  -2   6   7         46.18         31.72         2.06 o
  -1   6   7          0.24          1.27         0.77 o
   0   6   7         35.74         37.72         2.08 o
   1   6   7        138.03        128.03         4.19 o
   2   6   7        123.25        124.79         4.48 o
   3   6   7          2.85          3.31         1.05 o
   4   6   7         96.77        100.61         3.76 o
   5   6   7         10.43          6.19         1.10 o
   6   6   7          1.16          1.14         0.63 o
  -9   7   7          9.46          6.83         1.99 o
  -8   7   7          0.15          1.17         1.07 o
  -7   7   7          3.35          4.39         1.35 o
  -6   7   7         25.82         27.44         3.12 o
  -5   7   7         81.65         78.06         3.85 o
  -4   7   7         58.28         71.41         4.20 o
  -3   7   7         62.83         59.66         3.14 o
  -2   7   7        194.57        191.54         4.35 o
  -1   7   7        614.93        616.71        10.51 o
   0   7   7          5.07          3.34         1.05 o
   1   7   7        380.64        352.97         8.82 o
   2   7   7         10.65          5.57         1.37 o
   3   7   7         10.54          7.82         1.23 o
   4   7   7          1.87          1.97         0.80 o
   5   7   7          0.02          1.41         0.69 o
   6   7   7          1.44          2.08         0.79 o
  -9   8   7         42.69         41.55         8.48 o
  -8   8   7         38.88         36.15         4.96 o
  -7   8   7         38.79         36.33         3.46 o
  -6   8   7         20.47         19.45         2.90 o
  -5   8   7         11.08          8.60         1.73 o
  -4   8   7        180.68        177.58         5.81 o
  -3   8   7          6.61          4.17         0.98 o
  -2   8   7        109.11        102.77         3.23 o
  -1   8   7          5.20          2.45         0.93 o
   0   8   7        117.99        122.82         4.19 o
   1   8   7         29.37         36.19         2.21 o
   2   8   7         17.25         22.57         2.69 o
   3   8   7          2.04          1.55         0.72 o
   4   8   7         13.46         11.26         1.34 o
   5   8   7         14.68         14.39         1.36 o
   6   8   7          0.32          1.27         0.81 o
  -9   9   7          1.44          0.65         2.08 o
  -8   9   7          7.36          8.16         1.92 o
  -7   9   7         51.99         53.22         5.95 o
  -6   9   7         65.27         64.35         5.19 o
  -5   9   7        134.71        137.95         5.27 o
  -4   9   7         67.47         68.62         3.43 o
  -3   9   7        139.65        138.37         4.62 o
  -2   9   7        273.90        268.24         5.53 o
  -1   9   7         12.12         12.33         1.63 o
   0   9   7        192.60        198.87         5.60 o
   1   9   7          1.20          0.88         0.68 o
   2   9   7         12.84         13.98         1.47 o
   3   9   7         12.39         11.54         1.25 o
   4   9   7         18.94         23.37         2.53 o
   5   9   7          0.33          1.05         0.70 o
   6   9   7         28.17         33.21         1.99 o
  -8  10   7         84.96         90.45         5.12 o
  -7  10   7         39.45         42.75         5.77 o
  -6  10   7        152.63        152.78         6.93 o
  -5  10   7         64.57         70.73         3.70 o
  -4  10   7        349.71        353.41         8.63 o
  -3  10   7         51.79         54.01         2.88 o
  -2  10   7        114.14        109.11         4.74 o
  -1  10   7         29.48         32.58         2.54 o
   0  10   7         56.88         67.95         3.80 o
   1  10   7         12.66         20.86         1.97 o
   2  10   7         72.84         68.79         3.03 o
   3  10   7         13.07         11.38         1.40 o
   4  10   7         95.09        100.42         3.56 o
   5  10   7          4.47          5.76         0.90 o
   6  10   7         19.89         21.25         2.55 o
  -8  11   7         49.14         49.68         5.82 o
  -7  11   7        170.80        185.44         7.85 o
  -6  11   7        191.29        193.50         7.20 o
  -5  11   7         68.30         69.99         4.48 o
  -4  11   7          9.87          5.64         1.28 o
  -3  11   7         12.35         11.69         1.50 o
  -2  11   7          2.02          1.00         0.87 o
  -1  11   7        296.38        297.19         7.53 o
   0  11   7         32.76         30.53         3.22 o
   1  11   7          6.06          3.32         1.15 o
   2  11   7         18.89         16.03         2.22 o
   3  11   7          1.91          2.09         1.60 o
   4  11   7        115.78        131.15         8.72 o
   5  11   7          2.55          5.88         1.43 o
  -8  12   7         33.15         29.51         3.87 o
  -7  12   7          5.72          5.17         1.41 o
  -6  12   7         54.19         50.16         3.50 o
  -5  12   7         14.02         14.61         2.05 o
  -4  12   7         16.42         13.97         1.96 o
  -3  12   7          1.63          2.53         0.84 o
  -2  12   7        326.89        317.99         8.75 o
  -1  12   7         61.72         56.31         3.28 o
   0  12   7        209.24        209.81         7.23 o
   1  12   7         93.89        104.43         5.21 o
   2  12   7          0.60          0.82         0.83 o
   3  12   7         28.81         26.04         2.08 o
   4  12   7          1.26          1.45         1.57 o
  -8  13   7         51.83         45.80         6.87 o
  -7  13   7        176.66        183.60         7.12 o
  -6  13   7        278.71        307.98         9.88 o
  -5  13   7          4.33          3.86         1.01 o
  -4  13   7         68.22         61.93         3.35 o
  -3  13   7          8.31          9.82         1.29 o
  -2  13   7          7.92          7.02         1.68 o
  -1  13   7         22.12         16.53         2.43 o
   0  13   7         46.55         39.12         3.56 o
   1  13   7          0.00          1.34         0.96 o
   2  13   7          3.24          2.49         1.13 o
   3  13   7         15.28         17.66         2.01 o
   4  13   7          6.96         13.09         3.60 o
   5  13   7         18.66         29.12         5.56 o
  -7  14   7          9.21          6.61         1.50 o
  -6  14   7         24.38         21.15         2.64 o
  -5  14   7         12.51          9.24         2.10 o
  -4  14   7         11.05          6.85         1.49 o
  -3  14   7        131.40        124.48         4.31 o
  -2  14   7         15.37         13.55         2.10 o
  -1  14   7          2.13          4.14         1.23 o
   0  14   7         37.95         45.97         6.98 o
   1  14   7         50.22         50.55         3.55 o
   2  14   7          0.34          1.92         1.38 o
   3  14   7         43.37         53.10         3.37 o
   4  14   7          0.31          2.87         1.93 o
  -7  15   7          0.69          4.25         2.62 o
  -6  15   7         53.44         58.71         3.95 o
  -5  15   7         39.94         39.17         2.84 o
  -4  15   7        210.85        222.28         7.22 o
  -3  15   7         37.66         38.29         4.52 o
  -2  15   7         81.34         82.75         4.80 o
  -1  15   7          8.33          5.13         1.51 o
   0  15   7          0.04          1.04         0.99 o
   1  15   7         44.24         48.89         4.21 o
   2  15   7          2.34          2.23         1.18 o
   3  15   7         93.78        109.95         4.67 o
   4  15   7          0.25          0.00         1.81 o
  -6  16   7         42.34         39.23         2.86 o
  -5  16   7         16.49         14.99         1.89 o
  -4  16   7         26.81         26.43         2.23 o
  -3  16   7          0.00          0.69         0.98 o
  -2  16   7         51.31         50.90         3.56 o
  -1  16   7          0.11          2.28         1.13 o
   0  16   7          8.55         10.48         2.55 o
   1  16   7         22.65         23.11         6.14 o
   2  16   7          9.41         12.15         2.77 o
   3  16   7          4.40          3.15         1.00 o
  -6  17   7         10.56         15.87         4.74 o
  -5  17   7         16.41         13.22         2.78 o
  -4  17   7         69.82         66.14         3.34 o
  -3  17   7         36.52         36.32         3.13 o
  -2  17   7          1.80          0.05         0.93 o
  -1  17   7          8.94          9.31         1.79 o
   0  17   7          7.82          7.83         1.67 o
   1  17   7         20.51         20.12         3.51 o
   2  17   7         10.88         14.00         4.72 o
   3  17   7          8.91          5.81         1.18 o
  -5  18   7          6.65          5.13         2.83 o
  -4  18   7          1.20          1.76         1.29 o
  -3  18   7          0.04          3.03         1.07 o
  -2  18   7         13.55         15.36         3.14 o
  -1  18   7         10.04         11.35         2.25 o
   0  18   7          8.28         12.56         1.75 o
   1  18   7         32.19         35.77         3.49 o
   2  18   7        107.79        133.00         6.24 o
  -4  19   7          2.96          3.93         2.47 o
  -3  19   7         38.62         35.88         4.12 o
  -2  19   7          0.50          2.00         1.37 o
  -1  19   7          8.15          8.06         1.55 o
   0  19   7        122.16        131.42        11.08 o
   1  19   7          3.93          4.91         2.94 o
  -2  20   7          1.87          2.94         2.94 o
  -1  20   7          1.39          0.00         2.94 o
 -10   0   8         40.79         52.65         5.64 o
  -9   0   8         32.84         40.33         6.11 o
  -8   0   8         42.47         36.39         8.50 o
  -7   0   8         11.70         11.78         4.14 o
  -6   0   8          6.91          5.46         2.51 o
  -5   0   8         36.17         41.16         4.77 o
  -4   0   8          3.34          1.29         1.22 o
  -3   0   8        305.92        333.03        10.43 o
  -2   0   8          0.16          0.79         0.94 o
  -1   0   8        180.38        169.09         6.46 o
   0   0   8         80.45         80.05         4.06 o
   1   0   8          0.29          2.13         0.89 o
   2   0   8        263.20        219.17        11.50 o
   3   0   8          0.09          1.88         1.78 o
   4   0   8          0.00          0.00         1.02 o
   5   0   8         76.93         74.34         6.07 o
   6   0   8         18.09         18.66         3.40 o
 -10   1   8          1.51          0.48         1.73 o
  -9   1   8        224.26        247.65         9.21 o
  -8   1   8        553.37        561.92        16.33 o
  -7   1   8          0.13          0.18         1.35 o
  -6   1   8         44.19         48.36         4.18 o
  -5   1   8          0.94          1.21         1.03 o
  -4   1   8        120.10        128.10         4.46 o
  -3   1   8        213.55        212.57         5.68 o
  -2   1   8        208.51        218.02         5.49 o
  -1   1   8          4.31          5.63         1.10 o
   0   1   8        236.63        209.84         4.86 o
   1   1   8        184.83        173.76         5.69 o
   2   1   8         21.25         15.00         2.56 o
   3   1   8         24.60         19.82         2.97 o
   4   1   8         25.32         25.14         3.51 o
   5   1   8         22.82         30.86         2.95 o
   6   1   8          0.03          0.50         0.80 o
 -10   2   8         21.84         20.77         3.11 o
  -9   2   8          1.70          2.84         1.54 o
  -8   2   8          8.85          5.10         1.66 o
  -7   2   8         16.69         15.12         2.50 o
  -6   2   8          2.95          1.54         0.98 o
  -5   2   8         37.27         39.28         2.95 o
  -4   2   8         99.05         94.30         3.85 o
  -3   2   8         91.00         93.20         3.67 o
  -2   2   8          1.30          1.79         0.86 o
  -1   2   8          3.55          2.49         0.88 o
   0   2   8        175.05        163.72         4.84 o
   1   2   8          0.07          1.62         0.89 o
   2   2   8        365.00        352.77         8.79 o
   3   2   8          8.76          8.56         2.12 o
   4   2   8          4.49          5.42         1.16 o
   5   2   8          6.32          4.84         1.27 o
   6   2   8          4.75          4.19         1.35 o
  -9   3   8        160.89        159.25         7.83 o
  -8   3   8        104.38         95.16         5.88 o
  -7   3   8          7.10          7.44         1.82 o
  -6   3   8          1.71          1.70         1.18 o
  -5   3   8        192.67        193.55         6.36 o
  -4   3   8          9.89         10.17         1.65 o
  -3   3   8        304.12        314.70         9.46 o
  -2   3   8        150.86        154.37         4.53 o
  -1   3   8         27.14         28.03         1.82 o
   0   3   8       1104.60       1082.95        18.38 o
   1   3   8        541.32        521.14        11.80 o
   2   3   8        250.70        234.41         7.01 o
   3   3   8          0.31          2.47         0.78 o
   4   3   8          0.01          0.57         0.72 o
   5   3   8          2.75          1.51         1.19 o
  -9   4   8          8.23          4.49         2.08 o
  -8   4   8         10.92         12.94         2.29 o
  -7   4   8         74.59         74.38         4.53 o
  -6   4   8          2.52          0.81         1.07 o
  -5   4   8         14.47         15.08         2.01 o
  -4   4   8        125.03        127.52         4.89 o
  -3   4   8        398.13        422.18         8.58 o
  -2   4   8          1.75          1.28         0.76 o
  -1   4   8         71.31         72.67         3.36 o
   0   4   8        541.94        516.58        10.86 o
   1   4   8        190.67        192.25         5.97 o
   2   4   8         35.89         28.43         2.68 o
   3   4   8          2.38          2.64         1.11 o
   4   4   8         14.64         14.75         1.35 o
   5   4   8         16.36         20.28         2.15 o
  -9   5   8         26.80         21.23         2.63 o
  -8   5   8          4.44          6.34         1.61 o
  -7   5   8          9.88          6.54         1.68 o
  -6   5   8          6.47          5.06         1.63 o
  -5   5   8         18.89         19.27         2.24 o
  -4   5   8         28.27         26.31         2.47 o
  -3   5   8         65.74         69.83         3.14 o
  -2   5   8          2.36          1.17         0.68 o
  -1   5   8          0.07          0.34         0.71 o
   0   5   8        110.55        107.08         4.30 o
   1   5   8         79.35         71.87         3.43 o
   2   5   8          0.83          1.11         1.06 o
   3   5   8          6.42          2.40         1.09 o
   4   5   8         20.43         31.45         2.16 o
   5   5   8         12.61         16.03         1.86 o
  -9   6   8          8.81          6.44         2.77 o
  -8   6   8         10.11          6.76         1.65 o
  -7   6   8         69.04         72.87         4.37 o
  -6   6   8        151.13        154.49         6.54 o
  -5   6   8        442.26        434.70        13.08 o
  -4   6   8        148.50        162.21         5.18 o
  -3   6   8         42.84         43.82         2.67 o
  -2   6   8          6.14          3.47         0.90 o
  -1   6   8        493.24        486.15         9.96 o
   0   6   8        316.40        330.93         8.31 o
   1   6   8         13.77         12.16         1.67 o
   2   6   8          3.61          5.69         1.34 o
   3   6   8         26.94         29.01         2.42 o
   4   6   8          5.49          5.01         1.15 o
   5   6   8         43.06         48.60         3.34 o
  -9   7   8          7.18          4.72         1.45 o
  -8   7   8          0.06          4.15         1.22 o
  -7   7   8          1.60          3.02         1.11 o
  -6   7   8          2.79          1.43         1.22 o
  -5   7   8          0.44          2.56         1.10 o
  -4   7   8         52.38         52.73         2.89 o
  -3   7   8          1.07          1.58         1.04 o
  -2   7   8         35.82         42.49         2.44 o
  -1   7   8        233.84        239.22         6.44 o
   0   7   8        404.91        402.74         9.51 o
   1   7   8        152.77        139.33         5.01 o
   2   7   8          0.04          0.44         0.76 o
   3   7   8        154.14        158.70         5.80 o
   4   7   8        185.18        219.25         6.74 o
   5   7   8         10.83         14.03         1.71 o
  -9   8   8          0.85          0.31         1.96 o
  -8   8   8         46.90         53.57         4.07 o
  -7   8   8        353.48        388.87        12.40 o
  -6   8   8          6.74          8.58         2.09 o
  -5   8   8         22.67         24.13         2.49 o
  -4   8   8        176.73        196.86         6.94 o
  -3   8   8        215.98        207.04         6.01 o
  -2   8   8        106.52        105.11         4.61 o
  -1   8   8        137.21        133.55         5.09 o
   0   8   8         74.01         70.67         3.56 o
   1   8   8        192.90        203.32         6.28 o
   2   8   8         11.68          6.96         2.00 o
   3   8   8         10.38          6.65         1.35 o
   4   8   8          4.72          4.93         0.92 o
   5   8   8          1.34          1.31         0.74 o
  -9   9   8          1.74          4.25         3.60 o
  -8   9   8         22.06         28.83         4.82 o
  -7   9   8         25.00         24.51         4.53 o
  -6   9   8          0.08          1.01         1.24 o
  -5   9   8         14.23         15.96         2.40 o
  -4   9   8        320.47        304.55         8.63 o
  -3   9   8         26.35         26.23         2.05 o
  -2   9   8        321.43        330.73        10.34 o
  -1   9   8         87.89         93.72         4.27 o
   0   9   8         32.88         36.87         2.87 o
   1   9   8         70.80         59.06         4.61 o
   2   9   8         26.57         25.91         2.21 o
   3   9   8          0.65          0.43         0.69 o
   4   9   8         17.45         16.08         1.74 o
   5   9   8         32.75         28.65         1.95 o
  -8  10   8          8.60          3.49         1.24 o
  -7  10   8        143.99        151.30         7.04 o
  -6  10   8         75.99         75.28         4.82 o
  -5  10   8          7.89          7.65         1.57 o
  -4  10   8         13.75         10.02         1.55 o
  -3  10   8         21.01         18.12         2.21 o
  -2  10   8        496.13        478.96        12.49 o
  -1  10   8        674.76        653.26        16.65 o
   0  10   8         64.39         49.92         3.68 o
   1  10   8         11.92         10.87         2.07 o
   2  10   8         20.34         13.18         1.96 o
   3  10   8         12.90         13.12         1.79 o
   4  10   8          9.45         11.72         1.24 o
   5  10   8         20.17         26.68         2.18 o
  -8  11   8         51.85         58.37         3.79 o
  -7  11   8          7.47          6.00         1.55 o
  -6  11   8         15.31         17.43         2.40 o
  -5  11   8         22.88         24.31         2.58 o
  -4  11   8        135.01        134.84         5.38 o
  -3  11   8        150.34        162.28         5.32 o
  -2  11   8        186.43        188.02         7.18 o
  -1  11   8         85.75         94.53         5.28 o
   0  11   8         20.40         18.87         2.88 o
   1  11   8          2.60          1.55         0.78 o
   2  11   8         21.52         23.52         2.56 o
   3  11   8         36.17         36.57         2.90 o
   4  11   8        111.29        126.99         5.79 o
  -8  12   8          0.07          3.73         2.50 o
  -7  12   8          2.59          1.28         1.14 o
  -6  12   8        112.77        111.68         6.62 o
  -5  12   8         17.87         16.68         1.99 o
  -4  12   8         82.24         88.00         4.25 o
  -3  12   8         35.85         36.19         3.16 o
  -2  12   8        142.12        151.87         7.10 o
  -1  12   8         78.57         71.59         5.46 o
   0  12   8          8.22          7.48         1.64 o
   1  12   8          5.43          4.59         1.51 o
   2  12   8          7.07          4.28         1.63 o
   3  12   8          0.14          0.47         0.61 o
   4  12   8          3.60          3.93         1.96 o
  -7  13   8        161.11        172.80         7.50 o
  -6  13   8         79.12         76.06         4.68 o
  -5  13   8         84.12         78.70         4.15 o
  -4  13   8          4.06          4.85         0.91 o
  -3  13   8         22.78         25.71         3.25 o
  -2  13   8          0.50          1.01         1.02 o
  -1  13   8          5.23          2.06         1.80 o
   0  13   8         80.56         83.95         5.51 o
   1  13   8          3.60          2.10         1.00 o
   2  13   8         40.57         35.51         3.55 o
   3  13   8          7.39         16.94         1.62 o
   4  13   8        131.96        195.93        20.28 o
  -7  14   8         12.69         12.43         3.60 o
  -6  14   8          0.00          0.98         1.07 o
  -5  14   8         38.97         39.96         3.10 o
  -4  14   8         90.14        103.01         4.75 o
  -3  14   8          0.11          2.01         1.05 o
  -2  14   8          3.47          2.60         1.70 o
  -1  14   8          9.45          8.18         2.31 o
   0  14   8          0.90          1.22         0.82 o
   1  14   8          7.80          7.46         1.70 o
   2  14   8         20.24         23.39         1.92 o
   3  14   8         12.62         22.57         9.49 o
  -6  15   8         99.80         98.24         5.86 o
  -5  15   8         61.80         70.77         4.18 o
  -4  15   8         22.43         17.27         2.20 o
  -3  15   8         15.01         12.38         2.74 o
  -2  15   8         26.81         32.73         3.44 o
  -1  15   8         29.69         25.74         3.45 o
   0  15   8          1.76          3.52         3.41 o
   1  15   8          1.76          1.71         1.30 o
   2  15   8         30.77         35.61         3.40 o
   3  15   8         11.80         13.09         3.27 o
  -5  16   8          8.23          6.38         1.59 o
  -4  16   8         12.83         11.79         2.15 o
  -3  16   8          7.63          1.95         1.25 o
  -2  16   8         24.14         19.91         5.77 o
  -1  16   8         20.33         26.64         4.52 o
   0  16   8         87.87        102.65         6.42 o
   1  16   8          1.78          2.21         1.07 o
   2  16   8         19.39         24.36         3.12 o
  -5  17   8         35.87         27.81         2.97 o
  -4  17   8          0.69          1.79         1.25 o
  -3  17   8          4.63          3.77         1.47 o
  -2  17   8         13.61         11.40         1.99 o
  -1  17   8        108.58        137.28         9.15 o
   0  17   8         14.72         16.91         4.91 o
   1  17   8         13.69         13.20         4.27 o
  -4  18   8         46.57         42.20         7.85 o
  -3  18   8         27.40         41.35         3.77 o
  -2  18   8          0.86          0.16         1.07 o
  -1  18   8          9.92          8.52         1.82 o
   0  18   8          0.88          5.23         2.94 o
  -2  19   8          0.44          0.65         3.27 o
  -9   1   9         36.82         36.72         5.47 o
  -8   1   9          5.34          4.13         1.94 o
  -7   1   9         40.65         57.71         4.30 o
  -6   1   9         15.34         17.39         3.38 o
  -5   1   9         65.49         59.37         3.90 o
  -4   1   9         64.46         63.29         3.24 o
  -3   1   9         56.79         50.66         2.77 o
  -2   1   9         17.12         14.41         1.75 o
  -1   1   9         41.79         39.94         2.24 o
   0   1   9        412.99        399.09         8.45 o
   1   1   9        270.59        268.09         7.45 o
   2   1   9         56.12         60.98         4.30 o
   3   1   9          1.32          1.10         1.04 o
   4   1   9         14.97         22.46         2.58 o
   5   1   9          3.05          3.49         0.95 o
  -9   2   9         15.60         10.35         2.15 o
  -8   2   9         31.08         27.54         3.29 o
  -7   2   9         80.15         88.21         5.56 o
  -6   2   9          7.93          5.75         1.82 o
  -5   2   9        145.81        147.82         5.66 o
  -4   2   9         95.72         92.19         3.90 o
  -3   2   9        114.48        116.19         4.34 o
  -2   2   9          5.56          4.26         1.14 o
  -1   2   9         88.04         94.16         3.39 o
   0   2   9          2.08          3.29         1.02 o
   1   2   9          7.13          7.71         1.48 o
   2   2   9          0.00          0.40         0.54 o
   3   2   9         35.78         38.99         4.69 o
   4   2   9         30.64         34.63         3.25 o
   5   2   9         14.06          8.05         1.98 o
  -9   3   9         22.13         24.51         3.07 o
  -8   3   9          7.00          6.42         1.50 o
  -7   3   9          0.22          0.92         1.13 o
  -6   3   9         16.78         15.47         2.43 o
  -5   3   9          0.21          0.74         0.81 o
  -4   3   9          6.51          4.30         1.26 o
  -3   3   9          7.35          5.59         1.20 o
  -2   3   9         86.81         82.11         3.37 o
  -1   3   9          6.79          5.57         0.99 o
   0   3   9          3.02          3.98         1.20 o
   1   3   9         12.03          7.39         1.60 o
   2   3   9          0.00          0.87         0.88 o
   3   3   9          3.03          1.74         1.15 o
   4   3   9          8.11          8.95         1.75 o
   5   3   9          0.41          0.10         0.85 o
  -9   4   9          2.83          3.43         2.11 o
  -8   4   9          3.17          3.23         1.40 o
  -7   4   9         24.89         23.69         2.94 o
  -6   4   9        234.13        247.89         9.54 o
  -5   4   9         19.22         16.18         2.28 o
  -4   4   9        130.88        133.85         5.16 o
  -3   4   9         20.27         18.02         1.94 o
  -2   4   9        234.70        235.46         5.93 o
  -1   4   9          1.06          1.65         0.94 o
   0   4   9         53.09         50.92         3.02 o
   1   4   9         30.67         35.64         2.82 o
   2   4   9         15.38         14.19         1.98 o
   3   4   9         13.82         18.06         2.17 o
   4   4   9          1.22          1.05         1.06 o
   5   4   9          0.00          1.10         0.86 o
  -9   5   9         15.09         11.27         2.36 o
  -8   5   9         19.10         13.14         3.88 o
  -7   5   9          0.69          1.11         1.01 o
  -6   5   9        267.00        269.16        10.73 o
  -5   5   9          2.23          2.17         0.94 o
  -4   5   9         20.48         16.70         2.29 o
  -3   5   9          0.33          0.65         0.64 o
  -2   5   9        300.27        317.01         7.04 o
  -1   5   9        637.27        629.22        12.23 o
   0   5   9         14.40         13.70         2.46 o
   1   5   9          3.15          2.86         0.97 o
   2   5   9         10.37          8.25         1.62 o
   3   5   9         10.32          9.05         2.37 o
   4   5   9          7.69          4.92         1.89 o
   5   5   9         11.97         14.07         3.27 o
  -9   6   9          2.49          4.25         1.61 o
  -8   6   9          5.88          4.57         1.39 o
  -7   6   9          5.35          5.14         1.32 o
  -6   6   9          0.02          2.48         1.19 o
  -5   6   9          0.17          0.55         0.98 o
  -4   6   9        111.20        124.06         5.13 o
  -3   6   9         79.70         76.36         3.64 o
  -2   6   9        177.79        181.91         4.84 o
  -1   6   9         60.40         53.86         3.30 o
   0   6   9         14.29         15.24         2.12 o
   1   6   9          2.52          1.25         0.96 o
   2   6   9          3.19          4.49         1.01 o
   3   6   9        101.41         99.21         4.51 o
   4   6   9          0.51          0.98         0.62 o
   5   6   9          0.03          2.29         1.96 o
  -9   7   9          0.48          0.00         2.62 o
  -8   7   9         18.69         17.06         2.74 o
  -7   7   9         41.36         46.42         3.63 o
  -6   7   9          9.96          8.29         1.71 o
  -5   7   9         90.98         90.39         4.76 o
  -4   7   9        111.84        112.83         5.17 o
  -3   7   9         76.08         79.07         3.60 o
  -2   7   9        115.83        118.33         5.10 o
  -1   7   9          2.76          1.00         0.89 o
   0   7   9         78.16         83.68         4.56 o
   1   7   9         21.34         21.11         2.31 o
   2   7   9         37.60         41.11         2.84 o
   3   7   9          0.47          1.05         0.82 o
   4   7   9          0.02          0.34         0.68 o
  -8   8   9         44.28         50.57         4.01 o
  -7   8   9         24.65         23.76         2.58 o
  -6   8   9         62.69         58.37         4.73 o
  -5   8   9         25.88         26.15         2.75 o
  -4   8   9        134.22        141.02         6.22 o
  -3   8   9          1.17          1.88         0.90 o
  -2   8   9         71.39         69.46         3.92 o
  -1   8   9          6.44          9.69         1.82 o
   0   8   9         18.51         15.67         2.10 o
   1   8   9          5.97          5.28         1.37 o
   2   8   9          6.90          5.16         1.37 o
   3   8   9         38.96         46.70         2.91 o
   4   8   9          7.51          6.17         1.03 o
  -8   9   9          3.43          7.35         3.16 o
  -7   9   9          0.95          1.43         1.32 o
  -6   9   9         14.15         13.04         2.42 o
  -5   9   9         21.13         19.71         2.22 o
  -4   9   9         65.73         63.53         4.00 o
  -3   9   9         70.81         67.38         3.37 o
  -2   9   9          9.29          8.98         2.02 o
  -1   9   9         44.71         45.37         3.44 o
   0   9   9          8.29          3.93         1.32 o
   1   9   9          9.39          4.77         1.23 o
   2   9   9         60.53         64.80         3.56 o
   3   9   9          4.56          4.67         1.33 o
   4   9   9         28.47         29.44         2.52 o
  -8  10   9          1.09          5.01         2.12 o
  -7  10   9          0.45          0.51         1.13 o
  -6  10   9          7.71          4.26         1.17 o
  -5  10   9         35.40         37.25         3.01 o
  -4  10   9         26.75         19.58         2.43 o
  -3  10   9          1.19          2.57         0.93 o
  -2  10   9          0.00          1.27         0.94 o
  -1  10   9          1.50          0.86         1.15 o
   0  10   9          3.69          2.95         1.56 o
   1  10   9          0.57          0.93         0.81 o
   2  10   9        124.16        145.89         6.76 o
   3  10   9         13.22         12.44         3.09 o
   4  10   9          0.12          1.43         0.98 o
  -7  11   9         20.85         21.45         2.80 o
  -6  11   9          8.12          9.13         1.45 o
  -5  11   9          3.04          3.75         1.06 o
  -4  11   9          6.78         11.92         1.93 o
  -3  11   9          7.55          7.33         1.92 o
  -2  11   9         57.23         54.87         3.75 o
  -1  11   9         43.01         49.15         4.01 o
   0  11   9         17.26         17.75         2.45 o
   1  11   9         22.19         30.83         4.08 o
   2  11   9         54.72         58.11         3.91 o
   3  11   9          0.75          1.02         0.84 o
  -7  12   9         78.24         75.57         7.60 o
  -6  12   9         56.77         53.51         4.58 o
  -5  12   9          0.11          0.00         0.90 o
  -4  12   9          8.57          6.59         1.25 o
  -3  12   9        412.67        420.68        13.90 o
  -2  12   9         81.48         74.17         5.72 o
  -1  12   9          8.07          4.72         1.35 o
   0  12   9          1.91          1.63         1.06 o
   1  12   9         33.62         53.37         3.75 o
   2  12   9          1.35          1.18         1.09 o
  -7  13   9         48.89         38.28         7.52 o
  -6  13   9          8.33          5.64         1.56 o
  -5  13   9         29.82         35.21         2.59 o
  -4  13   9         42.56         41.32         4.12 o
  -3  13   9         67.46         59.87         5.41 o
  -2  13   9        104.40         99.63        11.12 o
  -1  13   9         23.33         20.22         4.23 o
   0  13   9         16.30         16.04         2.39 o
   1  13   9          2.67          3.28         1.21 o
   2  13   9          1.76          4.99         1.80 o
   3  13   9         11.86         14.72         2.29 o
  -6  14   9          0.76          1.65         1.38 o
  -5  14   9          4.78          1.99         1.44 o
  -4  14   9          5.49          5.68         1.70 o
  -3  14   9         13.54         17.86         2.66 o
  -2  14   9          0.54          2.47         2.62 o
  -1  14   9         12.03         10.04         2.48 o
   0  14   9          8.62         11.04         2.24 o
   1  14   9         17.83         14.91         2.16 o
   2  14   9          0.04          0.39         0.90 o
  -5  15   9         28.60         22.24         4.12 o
  -4  15   9         36.75         36.46         3.36 o
  -3  15   9         10.29          9.45         1.92 o
  -2  15   9          1.34          3.55         1.82 o
  -1  15   9          9.22          9.57         2.75 o
   0  15   9          2.81          3.32         1.20 o
   1  15   9         13.17         11.65         1.87 o
  -5  16   9         13.68         14.30         3.11 o
  -4  16   9          2.35          3.26         1.38 o
  -3  16   9          4.84          1.77         1.23 o
  -2  16   9         80.43         89.48         7.75 o
  -1  16   9          0.00          0.00         1.17 o
   0  16   9         10.29         10.64         1.93 o
   1  16   9         20.04         17.06         3.60 o
  -4  17   9          1.31          0.00         2.94 o
  -3  17   9          0.64          1.96         2.62 o
  -8   0  10         23.51         30.79         5.20 o
  -7   0  10          0.14          1.08         1.52 o
  -6   0  10         79.27         95.66         7.47 o
  -5   0  10         27.94         27.18         4.38 o
  -4   0  10        259.80        263.14        10.08 o
  -3   0  10         90.14         89.19         5.39 o
  -2   0  10         76.57         75.68         4.75 o
  -1   0  10        525.13        521.94        13.91 o
   0   0  10        102.95         97.36         5.20 o
   1   0  10        146.05        155.78        10.14 o
   2   0  10         25.72         24.90         4.16 o
   3   0  10        109.49        138.72         9.86 o
   4   0  10          2.92          3.76         1.68 o
  -8   1  10          1.84          1.83         1.35 o
  -7   1  10          2.27          1.70         1.15 o
  -6   1  10          4.83          2.97         1.24 o
  -5   1  10         35.99         34.68         3.40 o
  -4   1  10         38.20         35.22         2.75 o
  -3   1  10         43.39         44.26         3.24 o
  -2   1  10        465.04        466.00         9.47 o
  -1   1  10          0.18          0.38         0.66 o
   0   1  10        263.64        254.69         7.87 o
   1   1  10          0.55          0.79         0.95 o
   2   1  10          0.00          0.85         0.90 o
   3   1  10          0.01          0.64         0.88 o
   4   1  10          2.95          1.61         1.04 o
  -8   2  10          5.57          7.93         1.74 o
  -7   2  10         30.70         38.51         3.63 o
  -6   2  10          4.37          2.46         1.25 o
  -5   2  10        398.29        412.31        10.49 o
  -4   2  10         14.33         11.61         1.98 o
  -3   2  10         29.14         26.89         2.38 o
  -2   2  10        446.65        438.37         9.04 o
  -1   2  10         28.32         25.53         1.90 o
   0   2  10         52.36         42.25         3.15 o
   1   2  10        125.79        124.34         4.92 o
   2   2  10          0.93          0.78         0.84 o
   3   2  10          2.73          2.77         1.23 o
   4   2  10          3.56          6.35         1.35 o
  -8   3  10          6.28          3.77         1.46 o
  -7   3  10         10.38          8.47         2.06 o
  -6   3  10         15.95         18.77         2.66 o
  -5   3  10         54.23         52.83         3.43 o
  -4   3  10         22.78         18.33         2.37 o
  -3   3  10          5.53          5.45         1.22 o
  -2   3  10        147.36        148.83         4.75 o
  -1   3  10         37.25         38.53         2.82 o
   0   3  10         47.77         42.19         3.14 o
   1   3  10         10.48          3.84         1.07 o
   2   3  10         70.11         83.92         3.54 o
   3   3  10          1.18          1.49         0.99 o
   4   3  10          2.68          2.28         1.32 o
  -8   4  10         12.89         13.87         2.05 o
  -7   4  10         19.14         21.53         3.10 o
  -6   4  10         49.83         49.27         4.07 o
  -5   4  10          9.67          7.96         1.52 o
  -4   4  10          1.68          2.18         1.04 o
  -3   4  10          0.89          1.28         0.79 o
  -2   4  10         88.51         89.62         3.55 o
  -1   4  10        258.60        255.91         7.80 o
   0   4  10        182.29        173.11         6.57 o
   1   4  10          9.88         14.71         1.98 o
   2   4  10          1.23          2.56         0.85 o
   3   4  10          1.25          1.55         0.99 o
   4   4  10        103.86        133.05        10.28 o
  -8   5  10         23.43         20.05         2.30 o
  -7   5  10          2.67          1.07         1.03 o
  -6   5  10         79.39         72.67         5.03 o
  -5   5  10         93.75         92.97         4.59 o
  -4   5  10         25.58         22.90         2.40 o
  -3   5  10         48.90         43.64         2.86 o
  -2   5  10         18.17         15.43         1.78 o
  -1   5  10         16.29         17.15         2.21 o
   0   5  10          3.67          3.43         1.26 o
   1   5  10         67.02         75.31         4.07 o
   2   5  10          7.46          7.01         1.26 o
   3   5  10         22.08         24.98         1.86 o
   4   5  10         11.43          6.22         1.96 o
  -8   6  10         15.31         13.58         2.39 o
  -7   6  10         29.61         34.58         3.32 o
  -6   6  10         50.15         52.52         4.09 o
  -5   6  10          1.27          1.12         0.87 o
  -4   6  10         44.89         43.88         3.13 o
  -3   6  10         23.95         20.09         2.65 o
  -2   6  10          6.59          4.32         1.26 o
  -1   6  10         24.90         27.36         2.54 o
   0   6  10         46.41         50.06         3.39 o
   1   6  10         20.34         21.20         3.36 o
   2   6  10        128.40        152.19         6.27 o
   3   6  10         12.99         10.78         1.46 o
  -8   7  10          0.15          0.49         1.49 o
  -7   7  10         38.85         43.33         3.62 o
  -6   7  10         60.52         65.41         4.61 o
  -5   7  10         36.07         37.43         3.00 o
  -4   7  10         39.52         42.25         3.41 o
  -3   7  10         80.96         84.68         4.40 o
  -2   7  10        280.79        287.47         8.77 o
  -1   7  10         36.33         36.53         4.27 o
   0   7  10          0.53          0.64         0.82 o
   1   7  10          3.25          5.13         1.10 o
   2   7  10          3.34          1.67         1.04 o
   3   7  10         14.71         16.02         1.76 o
  -8   8  10         22.68         47.44         6.87 o
  -7   8  10          6.80         11.73         2.56 o
  -6   8  10          2.14          1.58         1.59 o
  -5   8  10          0.23          0.90         1.28 o
  -4   8  10         19.38         21.77         2.37 o
  -3   8  10         29.44         32.06         2.03 o
  -2   8  10         36.31         35.56         3.59 o
  -1   8  10        136.20        127.67         5.89 o
   0   8  10          0.35          0.15         0.82 o
   1   8  10         22.63         28.41         3.17 o
   2   8  10          5.06          3.98         1.18 o
   3   8  10         22.66         22.26         2.78 o
  -7   9  10          0.14          2.00         1.43 o
  -6   9  10          6.27          5.07         1.62 o
  -5   9  10          6.41          8.14         1.65 o
  -4   9  10        158.96        163.18         8.80 o
  -3   9  10        404.26        403.79        16.15 o
  -2   9  10         76.61         69.12         5.29 o
  -1   9  10         28.42         33.81         3.26 o
   0   9  10         56.64         60.30         3.76 o
   1   9  10          9.37          7.33         1.46 o
   2   9  10         10.49         13.52         2.05 o
   3   9  10          1.80          2.10         1.09 o
  -7  10  10          0.06          3.05         1.40 o
  -6  10  10         10.06         13.45         2.07 o
  -5  10  10          4.17          1.79         1.21 o
  -4  10  10          1.13          2.24         0.91 o
  -3  10  10        226.83        225.28         8.64 o
  -2  10  10         13.31         14.48         2.60 o
  -1  10  10          1.20          1.49         0.96 o
   0  10  10          0.34          0.75         0.91 o
   1  10  10         31.18         36.57         3.33 o
   2  10  10         34.82         36.46         3.21 o
   3  10  10          8.40          2.94         2.94 o
  -7  11  10         19.04         27.40         4.42 o
  -6  11  10         24.10         28.40         2.36 o
  -5  11  10          7.94          5.12         1.63 o
  -4  11  10        221.40        230.34         7.56 o
  -3  11  10         11.73          5.83         1.88 o
  -2  11  10          9.50          7.19         2.27 o
  -1  11  10          2.63          2.06         1.13 o
   0  11  10          0.00          1.92         1.37 o
   1  11  10          0.75          2.07         1.26 o
   2  11  10          8.63          6.77         4.91 o
  -6  12  10          9.31          9.38         1.90 o
  -5  12  10        112.23        116.69         5.11 o
  -4  12  10         61.74         67.10         5.26 o
  -3  12  10          0.53          0.39         1.09 o
  -2  12  10         18.14         14.98         2.56 o
  -1  12  10         58.00         68.15         4.44 o
   0  12  10         11.47         10.76         2.46 o
   1  12  10          3.35          2.35         1.14 o
   2  12  10        108.24        133.15         9.49 o
  -6  13  10         74.12         86.11         6.31 o
  -5  13  10         35.62         35.40         3.79 o
  -4  13  10         25.12         28.32         5.89 o
  -3  13  10         32.23         43.72         5.42 o
  -2  13  10          3.88          5.23         1.96 o
  -1  13  10          7.97         10.05         2.04 o
   0  13  10          5.78          5.14         1.95 o
   1  13  10          0.06          0.21         1.14 o
  -5  14  10          6.44          5.23         0.98 o
  -4  14  10         38.05         33.16         3.66 o
  -3  14  10          3.14          2.03         1.63 o
  -2  14  10          2.57          0.92         1.81 o
  -1  14  10         40.65         46.16         5.40 o
   0  14  10          3.36          0.77         1.96 o
  -4  15  10         32.38         33.84         9.98 o
  -2  15  10        126.03        133.80        16.03 o
  -1  15  10          7.75         10.80         3.60 o
  -8   1  11          0.53          2.89         3.44 o
  -7   1  11         74.39         79.78         4.72 o
  -6   1  11          1.54          2.82         1.30 o
  -5   1  11          0.50          0.95         0.98 o
  -4   1  11        158.45        163.64         6.03 o
  -3   1  11         94.25         96.97         3.98 o
  -2   1  11         17.78         20.04         1.88 o
  -1   1  11        112.91        111.80         4.24 o
   0   1  11         31.58         32.61         2.78 o
   1   1  11         55.40         63.91         4.69 o
   2   1  11          4.15          3.83         2.12 o
  -8   2  11         20.10         18.28         3.70 o
  -7   2  11          2.38          2.44         1.09 o
  -6   2  11         27.70         27.54         2.89 o
  -5   2  11          5.89          6.85         1.69 o
  -4   2  11          9.80          5.47         1.33 o
  -3   2  11          0.34          1.94         0.81 o
  -2   2  11          4.93          2.98         0.95 o
  -1   2  11         16.07         16.81         2.35 o
   0   2  11         22.77         25.15         2.95 o
   1   2  11          0.31          1.57         2.44 o
   2   2  11          2.80          2.75         1.28 o
  -8   3  11         71.26         76.71        13.25 o
  -7   3  11          1.30          1.67         1.13 o
  -6   3  11          3.45          4.80         1.46 o
  -5   3  11         97.90         94.60         4.89 o
  -4   3  11         25.10         23.41         2.28 o
  -3   3  11         19.87         17.37         1.95 o
  -2   3  11         11.08          7.95         1.34 o
  -1   3  11         55.93         53.98         3.68 o
   0   3  11          1.20          0.51         0.87 o
   1   3  11         98.84        106.95         4.72 o
   2   3  11         44.64         42.16         3.49 o
  -8   4  11         10.57         11.37         3.76 o
  -7   4  11         26.48         24.38         2.91 o
  -6   4  11          0.07          2.32         1.08 o
  -5   4  11          6.41          4.76         1.20 o
  -4   4  11        397.17        398.34        10.12 o
  -3   4  11         20.20         20.59         2.16 o
  -2   4  11         20.51         16.72         2.42 o
  -1   4  11         57.21         57.13         4.13 o
   0   4  11        103.66        110.18         5.23 o
   1   4  11          0.91          0.57         0.85 o
   2   4  11         35.45         36.24         3.24 o
  -8   5  11         34.49         20.61         5.23 o
  -7   5  11          0.00          0.83         1.11 o
  -6   5  11         29.13         27.39         3.33 o
  -5   5  11          0.90          1.79         0.89 o
  -4   5  11          5.22          3.39         1.05 o
  -3   5  11          0.33          0.85         0.77 o
  -2   5  11          0.20          1.38         1.03 o
  -1   5  11          0.11          1.40         0.86 o
   0   5  11          2.73          2.52         1.25 o
   1   5  11         62.54         63.48         3.75 o
   2   5  11         19.78         20.16         1.93 o
  -7   6  11          0.51          3.31         1.41 o
  -6   6  11          3.68          2.16         1.28 o
  -5   6  11          9.19          7.34         1.37 o
  -4   6  11         12.50         12.32         1.97 o
  -3   6  11        304.58        299.65         7.80 o
  -2   6  11         66.38         72.06         4.44 o
  -1   6  11          0.01          2.38         1.00 o
   0   6  11          6.28          5.77         1.23 o
   1   6  11          0.02          0.96         0.83 o
   2   6  11         12.43         13.01         1.60 o
  -7   7  11         11.01         23.55         7.52 o
  -6   7  11          0.36          1.89         1.22 o
  -5   7  11         50.62         58.13         3.50 o
  -4   7  11         15.30         13.70         1.81 o
  -3   7  11         15.20         15.23         2.28 o
  -2   7  11          0.01          0.09         0.96 o
  -1   7  11         27.56         28.90         3.05 o
   0   7  11         13.71         18.73         3.02 o
   1   7  11          1.85          4.27         1.21 o
   2   7  11          9.63          8.20         1.64 o
  -6   8  11          1.71          4.14         1.95 o
  -5   8  11         22.52         23.64         2.72 o
  -4   8  11         20.87         21.99         2.44 o
  -3   8  11          6.28          2.32         1.11 o
  -2   8  11          1.14          0.82         0.96 o
  -1   8  11          0.09          1.25         1.08 o
   0   8  11        146.87        173.63         7.83 o
   1   8  11          0.00          0.53         0.89 o
   2   8  11          3.57          2.02         1.44 o
  -6   9  11         11.42          7.38         2.83 o
  -5   9  11         12.73         11.49         1.91 o
  -4   9  11         11.11         10.79         1.42 o
  -3   9  11         12.80         10.17         2.28 o
  -2   9  11          9.03          6.84         1.90 o
  -1   9  11          1.46          2.10         1.10 o
   0   9  11         11.23         10.63         2.14 o
   1   9  11          0.88          2.32         1.07 o
  -6  10  11          9.95          3.20         2.19 o
  -5  10  11          0.85          1.61         1.11 o
  -4  10  11          6.24          3.82         1.56 o
  -3  10  11          0.03          0.41         1.26 o
  -2  10  11          0.39          1.41         1.15 o
  -1  10  11         61.77         75.99         4.87 o
   0  10  11          8.66         12.74         3.23 o
   1  10  11          7.05          2.29         3.60 o
  -5  11  11         28.62         25.44         2.45 o
  -4  11  11         16.53         15.07         2.86 o
  -3  11  11         11.93         13.07         2.46 o
  -2  11  11          0.17          0.81         1.13 o
  -1  11  11         29.90         35.93         4.20 o
   0  11  11          0.25          0.63         1.04 o
   1  11  11          7.25          0.00         3.27 o
  -5  12  11         22.43         14.22         2.55 o
  -4  12  11        131.21        131.74        10.67 o
  -3  12  11         12.31          8.75         2.83 o
  -2  12  11          1.09          2.89         1.30 o
  -1  12  11          0.11          0.00         1.42 o
  -4  13  11          0.58          0.00         2.19 o
  -2  13  11          9.19         11.49         2.75 o
  -1  13  11         12.59         11.91         2.18 o
  -7   0  12         87.74        111.56        11.78 o
  -6   0  12          5.85          4.33         1.57 o
  -5   0  12         29.66         22.79         6.37 o
  -4   0  12        182.61        198.75         9.07 o
  -3   0  12          4.48          4.91         1.56 o
  -2   0  12          9.53          8.44         3.68 o
  -1   0  12         27.95         34.13         4.76 o
   0   0  12         61.74         56.46         6.28 o
   1   0  12          8.62          8.24         2.42 o
  -7   1  12          3.24          2.13         1.62 o
  -6   1  12         16.73         17.89         2.07 o
  -5   1  12          1.58          0.72         1.03 o
  -4   1  12         92.30         90.05         4.27 o
  -3   1  12         39.76         39.68         2.49 o
  -2   1  12         37.92         41.26         2.71 o
  -1   1  12          0.03          0.56         0.80 o
   0   1  12         10.28          6.82         1.84 o
   1   1  12         21.83         33.95         2.93 o
  -7   2  12         20.21         19.44         2.73 o
  -6   2  12         77.31         78.90         4.54 o
  -5   2  12         11.19          7.75         1.58 o
  -4   2  12        174.69        172.29         6.24 o
  -3   2  12         36.67         31.03         2.35 o
  -2   2  12         33.82         36.93         2.47 o
  -1   2  12         10.48          9.36         1.67 o
   0   2  12         11.70          9.52         1.52 o
   1   2  12         24.02         23.11         3.92 o
  -7   3  12         35.10         42.67         5.20 o
  -6   3  12          5.65          3.83         1.16 o
  -5   3  12          0.34          1.42         1.03 o
  -4   3  12         75.96         82.17         4.11 o
  -3   3  12        192.30        189.04         6.25 o
  -2   3  12        115.20        112.75         5.23 o
  -1   3  12          5.01          5.60         1.37 o
   0   3  12         22.91         21.89         2.55 o
   1   3  12          8.51          8.31         1.80 o
  -7   4  12         63.79         77.21        11.12 o
  -6   4  12          6.25          5.41         1.63 o
  -5   4  12         32.88         26.84         2.40 o
  -4   4  12         36.21         39.98         3.17 o
  -3   4  12         49.35         49.70         3.13 o
  -2   4  12         21.74         16.45         3.52 o
  -1   4  12          1.37          0.98         0.92 o
   0   4  12         38.89         47.81         3.57 o
   1   4  12         29.67         23.52         2.18 o
  -6   5  12          0.22          1.55         0.99 o
  -5   5  12          5.25          4.69         1.05 o
  -4   5  12         46.16         41.92         3.05 o
  -3   5  12          1.05          0.69         0.72 o
  -2   5  12          0.06          2.08         1.13 o
  -1   5  12          3.58          1.87         1.04 o
   0   5  12          2.75          2.85         1.53 o
   1   5  12          3.24          1.86         1.02 o
  -6   6  12         19.29         15.33         3.92 o
  -5   6  12         22.03         13.46         1.71 o
  -4   6  12         36.34         35.17         3.19 o
  -3   6  12         37.19         29.74         3.83 o
  -2   6  12          3.73          2.40         1.18 o
  -1   6  12         12.35         10.87         1.93 o
   0   6  12          0.03          1.47         0.92 o
   1   6  12         55.33         61.14         6.28 o
  -5   7  12         15.16         16.00         2.90 o
  -4   7  12          0.00          0.60         0.71 o
  -3   7  12          3.90          7.94         1.51 o
  -2   7  12         27.57         23.65         2.61 o
  -1   7  12         19.76         18.74         2.60 o
   0   7  12          9.33          8.51         2.78 o
  -5   8  12         38.03         38.26         4.78 o
  -4   8  12         87.83         78.33         4.94 o
  -3   8  12          2.09          1.23         1.25 o
  -2   8  12          0.48          1.05         1.13 o
  -1   8  12          6.95          6.47         1.46 o
   0   8  12         30.61         34.35         7.52 o
  -5   9  12         74.33         75.11         7.26 o
  -4   9  12          2.88          1.27         1.17 o
  -3   9  12         14.03         11.77         3.21 o
  -2   9  12         16.11         20.58         2.32 o
  -1   9  12          0.79          0.00         3.60 o
  -4  10  12          8.56          8.14         2.65 o
  -3  10  12          0.02          0.51         1.49 o
  -2  10  12          4.77          2.45         2.45 o
  -1  10  12          5.73          0.00         2.62 o
  -5   1  13         39.56         31.48         8.51 o
  -4   1  13         12.61         11.13         1.98 o
  -3   1  13          2.71          1.97         0.98 o
  -2   1  13          5.11          2.92         0.72 o
  -1   1  13          2.02          0.33         1.39 o
  -5   2  13         12.60         12.28         3.45 o
  -4   2  13         11.49         12.59         1.66 o
  -3   2  13          5.95          3.86         1.12 o
  -2   2  13          8.19          6.31         1.29 o
  -1   2  13         11.66          9.74         1.72 o
  -5   3  13         23.53         19.63         5.56 o
  -4   3  13          0.22          0.00         0.87 o
  -3   3  13          3.93          2.97         1.28 o
  -2   3  13          0.13          0.78         1.33 o
  -1   3  13         11.61         17.01         4.58 o
  -5   4  13         32.78         33.04         6.54 o
  -4   4  13          3.14          3.74         1.32 o
  -3   4  13          0.34          0.96         1.36 o
  -2   4  13          2.83          0.41         1.68 o
  -1   4  13          6.59          0.65         1.96 o
  -4   5  13         26.03         17.79         3.92 o
  -3   5  13         61.94         59.97         5.19 o
  -2   5  13         19.24         21.26         4.91 o
  -4   6  13          7.17          4.33         1.80 o
  -3   6  13          1.51          1.45         2.04 o
  -2   6  13         32.51         36.97         7.20 o
                                                
